# Supplementary material for: Data on microRNA transcriptomic signatures, predicted gene targets and pathway analysis in response to cetuximab or panitumumab in colorectal cancer cells
Source: Data Brief. 2026 Apr 16;66:112753. doi: 10.1016/j.dib.2026.112753 (PMC13099932; doi:10.1016/j.dib.2026.112753)
Supplement: Supplementary file 1 [file mmc1.csv]

		HCT116-Ctx10		HCT116-Ctx100		HCT116-Pani10		HCT116-Pani100
		FC	Pval	FC	Pval	FC	Pval	FC	Pval
m13	hsa-let-7f-2-3p	1.01	0.924757593	0.84	0.038238592	0.95	0.624612176	0.99	0.949640313
m29	hsa-miR-105-5p	1.19	0.072712676	1.21	0.033117892	1.41	0.094546545	1.14	0.34775666
m40	hsa-miR-1178-5p	1.34	0.100459347	2.78	0.234006458	1.06	0.780609809	1.34	0.016456764
m46	hsa-miR-1183	0.79	0.634385462	2.29	0.289435316	2.17	0.034498572	2.37	0.276087915
m54	hsa-miR-1199-5p	0.94	0.757529843	1.46	0.046751936	1.08	0.804476735	1.34	0.352307533
m58	hsa-miR-1204	0.55	0.108836424	0.57	0.156128056	0.43	0.050000714	0.28	0.014194093
m59	hsa-miR-1205	0.33	0.0529538	0.63	0.523257655	0.56	0.33074697	0.7	0.44507211
m62	hsa-miR-122-3p	0.79	0.732574414	0.44	0.375007881	0.95	0.921912086	0.58	0.481262115
m66	hsa-miR-1225-3p	2.3	0.448185088	0.81	0.679947275	0.62	0.439935832	3.35	0.421150586
m67	hsa-miR-1225-5p	1.34	0.100459347	1.37	0.132081204	1.06	0.780609809	1.34	0.016456764
m83	hsa-miR-1238-3p	1.34	0.100459347	1.93	0.277365766	1.06	0.780609809	1.34	0.016456764
m84	hsa-miR-1238-5p	1.34	0.100459347	1.37	0.132081204	1.06	0.780609809	1.34	0.016456764
m85	hsa-miR-124-3p	1.34	0.100459347	1.37	0.132081204	3.45	0.396201987	1.34	0.016456764
m86	hsa-miR-124-5p	0.45	0.245101821	0.55	0.479498516	0.91	0.836150333	0.7	0.478825797
m89	hsa-miR-1245a	1.34	0.100459347	4.56	0.307434094	5.36	0.126335038	4.04	0.324146507
m93	hsa-miR-1247-3p	0.7	0.199373668	0.83	0.496828728	0.61	0.048886733	0.94	0.763627431
m97	hsa-miR-1249-5p	0.45	0.078408227	0.38	0.062678818	0.77	0.387365299	0.76	0.576541235
m99	hsa-miR-1250-5p	0.53	0.278007071	0.57	0.200325538	0.62	0.327971792	0.49	0.176069017
m100	hsa-miR-1251-3p	0.43	0.168849767	0.28	0.039597057	0.29	0.045594103	0.12	0.006385235
m113	hsa-miR-125b-1-3p	2.1	0.434617286	0.99	0.958729796	1.9	0.442014931	1.1	0.573150598
m114	hsa-miR-125b-2-3p	1.44	0.393019012	1.22	0.471564736	1.36	0.343203674	2.39	0.019793026
m125	hsa-miR-1266-3p	1.61	0.008585106	1.07	0.828095449	1.41	0.02379931	1.31	0.348033731
m130	hsa-miR-1269a	0.99	0.980064504	1.79	0.343637183	1.43	0.348441448	2.52	0.227080778
m131	hsa-miR-1269b	0.84	0.741163896	0.92	0.862451522	1.88	0.160295074	2.87	0.147339745
m144	hsa-miR-1273g-5p	1.43	0.702341376	1.29	0.759999517	2.71	0.213835223	2.92	0.382304296
m145	hsa-miR-1273h-3p	2.2	0.207427141	1.78	0.338752152	1.59	0.559688795	1.57	0.570847805
m146	hsa-miR-1273h-5p	2.84	0.255511318	1.37	0.132081204	1.62	0.268795673	3.59	0.315022504
m159	hsa-miR-1285-3p	1.49	0.02654265	1.24	0.136714971	1.35	0.157754067	1.26	0.111216978
m163	hsa-miR-1288-3p	0.37	0.072265836	0.18	0.012649432	0.25	0.026656755	0.17	0.012193184
m165	hsa-miR-1289	1.1	0.794220303	0.42	0.153551841	0.61	0.358850501	0.52	0.248162898
m171	hsa-miR-1292-3p	1.77	0.142976843	1.37	0.132081204	4.3	0.221372237	6.84	0.178647417
m175	hsa-miR-1295a	1.16	0.531990046	0.48	0.219779021	1.06	0.846215774	1.09	0.787298545
m176	hsa-miR-1295b-3p	0.48	0.453863369	1.49	0.59419493	0.38	0.377446831	0.48	0.451289119
m194	hsa-miR-130a-5p	1.64	0.490032994	0.5	0.481359654	0.56	0.55871611	0.84	0.842672916
m205	hsa-miR-134-3p	1.13	0.901947088	2.16	0.498515909	1.54	0.610727659	1.16	0.889214308
m207	hsa-miR-1343-3p	1.01	0.991305323	0.74	0.695025027	0.33	0.313758222	0.73	0.689842333
m212	hsa-miR-136-3p	0.44	0.331048391	0.44	0.370558408	0.47	0.354500321	0.88	0.854517719
m215	hsa-miR-138-1-3p	0.46	0.250611771	0.73	0.623783698	0.4	0.22995343	0.95	0.919360878
m240	hsa-miR-1471	1.34	0.100459347	4.56	0.307434094	1.06	0.780609809	1.34	0.016456764
m241	hsa-miR-147a	1.53	0.364260536	1.85	0.17648275	2.02	0.224193415	1.29	0.571370586
m249	hsa-miR-150-3p	0.79	0.658425817	2.6	0.220896118	0.96	0.936747354	3.06	0.157310818
m257	hsa-miR-1537-3p	0.43	0.03237946	0.51	0.030358015	0.84	0.404987894	0.7	0.402950556
m261	hsa-miR-154-3p	2.26	0.308242282	2.19	0.317574979	3.82	0.039168405	2.08	0.358750759
m263	hsa-miR-155-3p	1.81	0.219101678	0.42	0.255889525	1.19	0.698420187	1.33	0.519884805
m273	hsa-miR-17-3p	1.27	0.547296796	0.9	0.043341686	1.23	0.519210472	0.96	0.580645316
m284	hsa-miR-181d-5p	1.05	0.892390756	0.63	0.008803701	0.9	0.753049939	0.67	0.024178537
m287	hsa-miR-1825	0.47	0.041687088	0.61	0.345747157	0.73	0.001562421	0.66	0.449207069
m292	hsa-miR-185-3p	1.63	0.083634741	1.01	0.921497898	1.21	0.336753238	1.06	0.547106107
m302	hsa-miR-18b-3p	0.82	0.714177315	0.17	0.051766696	0.79	0.679556546	0.4	0.200271245
m307	hsa-miR-1909-5p	0.24	0.208676829	0.24	0.210728857	0.24	0.208988853	2.08	0.527769994
m315	hsa-miR-1911-3p	1.61	0.569514945	0.72	0.572934145	3.27	0.208004714	0.95	0.92244597
m317	hsa-miR-1912	1.34	0.100459347	1.37	0.132081204	1.06	0.780609809	2.56	0.25092648
m318	hsa-miR-1913	1.34	0.100459347	3.58	0.306812766	1.06	0.780609809	1.34	0.016456764
m321	hsa-miR-1915-3p	4.07	0.345208118	1.37	0.132081204	1.06	0.780609809	1.34	0.016456764
m322	hsa-miR-1915-5p	0.36	0.277863834	0.8	0.734854181	0.36	0.29561642	0.52	0.473014372
m340	hsa-miR-1973	1.65	0.394157011	1.22	0.623513863	2.62	0.225235362	1.07	0.867487589
m350	hsa-miR-19b-2-5p	0.9	0.872609316	0.5	0.347299474	1.26	0.803907942	0.49	0.335807497
m364	hsa-miR-204-3p	2.84	0.255511318	2.78	0.234006458	1.06	0.780609809	1.34	0.016456764
m373	hsa-miR-208a-5p	0.82	0.654958655	0.81	0.491364661	0.4	0.069023489	0.69	0.520346175
m375	hsa-miR-208b-5p	1.38	0.406985287	0.62	0.319244881	1.3	0.214469886	1.34	0.010682854
m382	hsa-miR-210-5p	0.42	0.212835276	0.43	0.218359628	1.17	0.858357186	0.42	0.209712674
m386	hsa-miR-2113	1.34	0.100459347	1.37	0.132081204	1.06	0.780609809	1.34	0.016456764
m394	hsa-miR-212-3p	0.4	0.247693745	0.23	0.119176707	1.05	0.940431182	0.81	0.745002504
m396	hsa-miR-214-3p	0.27	0.010728915	0.2	0.002841617	0.75	0.254269068	0.78	0.162284428
m400	hsa-miR-216a-3p	3.21	0.276974006	3.07	0.331727746	5	0.356052565	2.61	0.067542336
m402	hsa-miR-216b-3p	2.79	0.246316677	1.08	0.926462505	1.09	0.934675552	0.67	0.645505975
m403	hsa-miR-216b-5p	1.34	0.100459347	5.27	0.319053884	1.06	0.780609809	1.34	0.016456764
m405	hsa-miR-218-1-3p	1.5	0.604073149	0.7	0.650547255	0.31	0.235531071	1.2	0.827553233
m409	hsa-miR-219a-2-3p	1.34	0.100459347	1.93	0.277365766	3.59	0.346428106	2.24	0.24419852
m418	hsa-miR-222-5p	1.18	0.265373864	1.24	0.052139067	1.1	0.31944847	1	0.991984983
m420	hsa-miR-223-5p	0.75	0.224108869	0.66	0.277881878	0.76	0.452217892	0.57	0.058743157
m424	hsa-miR-2276-5p	0.28	0.367028215	1	0.997111984	1.23	0.797893474	1.16	0.857788697
m426	hsa-miR-2277-5p	2.24	0.319236764	1.05	0.899871445	2.01	0.246652825	0.73	0.35237203
m440	hsa-miR-2467-5p	1.17	0.794124705	0.38	0.153913519	1.01	0.979002016	0.48	0.208429741
m445	hsa-miR-2682-3p	1.34	0.100459347	1.37	0.132081204	1.06	0.780609809	1.34	0.016456764
m461	hsa-miR-297	1.61	0.511435348	1.87	0.428094536	2.24	0.123675479	1.72	0.466709228
m472	hsa-miR-300	0.33	0.337341502	0.76	0.772380492	1.21	0.810217385	1	0.996469869
m479	hsa-miR-302b-3p	0.29	0.024391464	0.88	0.795693288	0.72	0.479233201	0.69	0.376270077
m481	hsa-miR-302c-3p	1.34	0.100459347	1.37	0.132081204	1.06	0.780609809	1.34	0.016456764
m484	hsa-miR-302d-5p	4.86	0.097989341	4.2	0.299575632	8.4	0.23283468	3.27	0.316435183
m485	hsa-miR-302e	2.47	0.222374061	1.37	0.132081204	1.06	0.780609809	1.34	0.016456764
m490	hsa-miR-30a-5p	1.22	0.302974203	1.18	0.021424901	1.25	0.062192217	0.94	0.427722618
m491	hsa-miR-30b-3p	1.22	0.2817852	1.33	0.029607607	1.15	0.356997607	1.34	0.023827637
m494	hsa-miR-30c-2-3p	0.64	0.469590172	1.06	0.951600824	0.27	0.006403918	0.18	0.00061504
m509	hsa-miR-3121-3p	0.62	0.501944715	2.85	0.223300012	0.48	0.381329555	0.61	0.496947979
m515	hsa-miR-3125	0.48	0.136417651	1.02	0.938480555	1.21	0.374622692	0.64	0.315859853
m516	hsa-miR-3126-3p	0.33	0.427316698	0.33	0.430703205	0.87	0.899522599	0.76	0.799844143
m517	hsa-miR-3126-5p	2.64	0.230211059	0.49	0.481343988	1.95	0.280654536	1.99	0.386670793
m518	hsa-miR-3127-3p	0.38	0.058830935	0.22	0.010574312	0.84	0.714352491	0.4	0.038490441
m526	hsa-miR-3132	1.67	0.37630813	1	0.996173461	1.07	0.895626461	2.25	0.159325341
m533	hsa-miR-3137	2.44	0.310707647	4.91	0.313797621	3.03	0.338901804	4.37	0.096536358
m547	hsa-miR-3148	2.84	0.213704496	1.59	0.632271243	3.55	0.059177694	3.64	0.202624305
m551	hsa-miR-3150b-5p	0.48	0.453863369	0.75	0.717846912	1.49	0.711032103	0.97	0.96997953
m552	hsa-miR-3151-3p	1.89	0.269031413	1.37	0.132081204	1.06	0.780609809	1.34	0.016456764
m558	hsa-miR-3155a	0.94	0.9058237	1.07	0.829253085	0.93	0.844016857	1.57	0.048681283
m561	hsa-miR-3156-5p	0.56	0.502691161	0.57	0.511756205	0.44	0.40302439	0.56	0.499141997
m562	hsa-miR-3157-3p	1.21	0.538339216	0.89	0.446086173	0.84	0.00542514	1.09	0.229818502
m566	hsa-miR-3160-3p	0.44	0.114343031	0.68	0.333930615	1.13	0.690562361	1.1	0.589351959
m570	hsa-miR-3162-5p	0.91	0.556458517	0.71	0.371369214	0.63	0.01986545	0.93	0.622828322
m572	hsa-miR-3164	1.4	0.00050421	1.2	0.200442755	1.05	0.778441258	1.1	0.289701452
m573	hsa-miR-3165	0.55	0.07067191	0.49	0.024701023	0.6	0.339257774	0.95	0.921842029
m576	hsa-miR-3168	8.6	0.337959137	1.26	0.734117677	5.68	0.127491217	1.24	0.756031069
m578	hsa-miR-3171	0.6	0.529544593	0.25	0.252035055	1.5	0.459788007	1.1	0.875411904
m579	hsa-miR-3173-3p	1.52	0.228851743	1.5	0.146142768	1.37	0.043924289	0.89	0.643638339
m588	hsa-miR-3180	1.89	0.269031413	1.37	0.132081204	3.03	0.338901804	1.34	0.016456764
m590	hsa-miR-3181	0.33	0.226715117	0.48	0.357361116	1	0.99632441	0.33	0.225078543
m592	hsa-miR-3183	0.86	0.834167693	4.22	0.041618655	1.64	0.627951779	2.06	0.529509536
m593	hsa-miR-3185	0.72	0.575834599	0.56	0.196599422	0.42	0.171690383	0.37	0.173018507
m594	hsa-miR-3186-3p	0.42	0.373506299	0.92	0.907973924	0.58	0.57761977	0.47	0.437069164
m595	hsa-miR-3186-5p	3.22	0.174425241	1.6	0.609430999	2.41	0.292935007	2.08	0.324497611
m597	hsa-miR-3187-5p	0.53	0.305723118	0.99	0.985251683	0.42	0.221513526	0.85	0.778534031
m598	hsa-miR-3188	0.21	0.035905652	0.51	0.183161988	0.91	0.779175824	0.99	0.990628952
m600	hsa-miR-3189-5p	0.79	0.648684372	0.46	0.162165306	0.79	0.516178041	0.75	0.620797748
m601	hsa-miR-3190-3p	0.3	0.421692642	0.31	0.424690913	0.24	0.384501501	0.3	0.420781143
m603	hsa-miR-3191-3p	1.53	0.658397936	0.88	0.858696038	1.56	0.668239406	2.1	0.383273214
m604	hsa-miR-3191-5p	0.96	0.963798491	0.41	0.436811936	1.24	0.770389817	2.17	0.277307267
m606	hsa-miR-3192-5p	0.98	0.887070163	0.77	0.0510567	0.9	0.554326817	1.05	0.715161819
m608	hsa-miR-3194-3p	1.34	0.100459347	2.5	0.315116383	1.06	0.780609809	1.34	0.016456764
m609	hsa-miR-3194-5p	1.44	0.167680978	1.54	0.106232904	1.6	0.061988231	1.79	0.350557759
m611	hsa-miR-3196	1.79	0.585985813	3.05	0.213997702	1.67	0.644876669	0.55	0.499322944
m624	hsa-miR-320d	1.67	0.062923151	1.01	0.964985689	1.6	0.103521618	1.09	0.616789881
m628	hsa-miR-323b-5p	0.67	0.001207874	0.73	0.025553733	0.72	0.054701405	0.94	0.421589604
m627	hsa-miR-323b-3p	0.32	0.025395554	0.18	0.000395769	0.53	0.128031575	0.52	0.303411368
m659	hsa-miR-346	0.59	0.581599106	0.19	0.210730826	1.57	0.445373272	0.88	0.866514083
m667	hsa-miR-3591-5p	1.52	0.60576087	0.24	0.140897531	1.17	0.805710753	1.14	0.858240684
m674	hsa-miR-3609	1.23	0.639827511	0.59	0.235375251	1.24	0.498464026	1.55	0.047604952
m677	hsa-miR-3610	0.18	0.063771889	0.71	0.624299518	1.04	0.948315179	0.41	0.21447306
m685	hsa-miR-3616-3p	1.34	0.733332878	0.57	0.511756205	0.44	0.40302439	0.56	0.499141997
m686	hsa-miR-3616-5p	1.69	0.635082895	1.73	0.447437203	2.17	0.075407553	1.3	0.564559091
m688	hsa-miR-3617-5p	0.84	0.579113996	0.48	0.071736467	0.96	0.820853192	0.88	0.557972414
m690	hsa-miR-3619-3p	2.63	0.417068251	3.75	0.180856619	2.91	0.318673331	3.46	0.011946446
m698	hsa-miR-3622b-3p	1.23	0.569443017	1.2	0.165324667	1.2	0.581005909	1.47	0.039038138
m701	hsa-miR-3646	1.34	0.100459347	5.27	0.178173957	1.06	0.780609809	1.34	0.016456764
m704	hsa-miR-3650	1.72	0.434107038	1	0.997682733	3.6	0.02714906	4.38	0.010028319
m705	hsa-miR-3651	1.46	0.349491561	0.56	0.450290853	1.54	0.272414654	2.25	0.090377181
m711	hsa-miR-3656	1.35	0.422006609	1.95	0.014079688	0.92	0.799562064	1.55	0.164110623
m732	hsa-miR-367-3p	0.35	0.054114934	1.2	0.491596544	0.9	0.67963012	1.43	0.550183106
m733	hsa-miR-367-5p	1.2	0.513444352	1.12	0.524703368	0.91	0.566345735	1.5	0.000230888
m734	hsa-miR-3670	0.29	0.04042597	0.85	0.749129407	0.43	0.111197248	0.83	0.741856205
m735	hsa-miR-3671	1.24	0.564662014	0.34	0.086138829	1.24	0.602348362	2.03	0.145902068
m744	hsa-miR-3679-3p	0.74	0.137349453	0.78	0.140179398	0.85	0.278006157	0.69	0.034324957
m758	hsa-miR-3688-5p	1.09	0.916496231	0.23	0.310874767	1.9	0.277321029	0.94	0.940052294
m759	hsa-miR-3689a-5p	1.89	0.438073422	0.36	0.265906212	0.8	0.754423357	1.16	0.80954031
m762	hsa-miR-3689d	0.67	0.370570299	0.67	0.55106908	1.03	0.914406098	1.55	0.050327484
m763	hsa-miR-3689e	1.34	0.100459347	1.37	0.132081204	1.06	0.780609809	1.34	0.016456764
m766	hsa-miR-3690	3.54	0.067587129	1.19	0.781409609	0.81	0.758763604	1.48	0.628567719
m769	hsa-miR-3692-3p	1.04	0.710261627	1.22	0.015862812	1.07	0.629508752	1.1	0.257683094
m773	hsa-miR-3713	0.66	0.654460959	0.43	0.398416961	0.53	0.514615857	0.36	0.345344842
m774	hsa-miR-3714	1.72	0.066194293	1.37	0.132081204	1.06	0.780609809	1.34	0.016456764
m775	hsa-miR-371a-3p	1.56	0.564199142	0.95	0.923634838	1.85	0.115006932	2.9	0.067907754
m776	hsa-miR-371a-5p	0.22	0.13286277	1.08	0.901362854	0.45	0.323357906	1.58	0.565696561
m777	hsa-miR-371b-3p	0.95	0.917951651	1.03	0.900282666	0.72	0.483308328	0.41	0.084687313
m778	hsa-miR-371b-5p	1.08	0.888796647	0.41	0.178902813	1.22	0.647771003	0.95	0.884937792
m779	hsa-miR-372-3p	2.01	0.471881508	0.44	0.461960478	1.02	0.977495701	2.08	0.39310249
m780	hsa-miR-372-5p	2.2	0.224638125	1.37	0.132081204	2.5	0.409956773	2.31	0.270082421
m782	hsa-miR-373-5p	1.77	0.627561613	0.63	0.633460971	0.34	0.392359784	0.43	0.454439371
m786	hsa-miR-374b-5p	1.22	0.485308087	0.89	0.03101015	1.17	0.478057304	0.92	0.107910395
m787	hsa-miR-374c-5p	0.67	0.552623173	0.5	0.239954374	0.73	0.464292128	1.06	0.871508008
m797	hsa-miR-377-5p	0.45	0.121730623	0.68	0.404621998	0.81	0.501342222	0.85	0.714464711
m800	hsa-miR-378b	2.46	0.103660724	1.01	0.967041954	1.14	0.815281544	1.71	0.426923145
m801	hsa-miR-378c	1.26	0.463679355	0.96	0.446123223	1.14	0.587761195	0.78	0.038582177
m802	hsa-miR-378d	1.08	0.855365673	0.89	0.599311003	1.23	0.613601572	0.86	0.041649309
m804	hsa-miR-378f	0.4	0.269828471	0.63	0.493373062	0.44	0.336353611	0.98	0.975182345
m805	hsa-miR-378g	0.45	0.199879519	0.3	0.012737919	0.91	0.774436129	0.75	0.537193092
m806	hsa-miR-378h	1.09	0.161212109	0.74	0.404229467	0.94	0.690195359	0.6	0.035871313
m809	hsa-miR-379-3p	1.53	0.265221034	0.4	0.230799551	1.6	0.174470133	1.37	0.473233334
m812	hsa-miR-380-5p	1.34	0.100459347	1.37	0.132081204	1.06	0.780609809	1.34	0.016456764
m817	hsa-miR-383-3p	2.48	0.341158023	1.05	0.832091205	1.47	0.485976351	2.7	0.131896625
m820	hsa-miR-3907	1.33	0.672927323	1.1	0.83229803	1.01	0.990643569	2	0.171597307
m821	hsa-miR-3908	0.24	0.410210942	0.35	0.479384702	0.19	0.381926677	0.24	0.409576218
m832	hsa-miR-3917	1.34	0.100459347	1.93	0.277365766	1.34	0.229883666	2.24	0.24419852
m836	hsa-miR-3921	1.34	0.100459347	4.56	0.307434094	1.06	0.780609809	1.34	0.016456764
m838	hsa-miR-3922-5p	1.2	0.732631589	0.22	0.015565615	1.42	0.093610387	0.78	0.438948933
m840	hsa-miR-3924	1.3	0.695035132	0.24	0.019928748	0.44	0.154592069	0.23	0.01887004
m843	hsa-miR-3926	2.19	0.334453379	1.93	0.416022967	0.82	0.482435299	1.03	0.868772263
m847	hsa-miR-3928-5p	0.95	0.756199603	0.66	0.083594854	1.09	0.567444481	1.26	0.056943055
m852	hsa-miR-3936	1.32	0.461132537	0.53	0.318874707	0.9	0.832847492	0.48	0.143384507
m855	hsa-miR-3939	0.5	0.048705425	0.63	0.111049705	0.64	0.076471908	0.5	0.019100579
m860	hsa-miR-3942-5p	1.31	0.002908152	1.1	0.515987468	0.82	0.268557349	1.37	0.333041361
m865	hsa-miR-3960	1.61	0.031514409	1.88	0.064226148	1.99	0.021109452	1.28	0.66529875
m866	hsa-miR-3972	1.48	0.349381957	3.67	0.138866624	1.01	0.984873781	2.74	0.256458424
m868	hsa-miR-3974	0.77	0.273195323	1.04	0.810870024	0.72	0.009899029	1.15	0.271175255
m869	hsa-miR-3975	0.73	0.644862614	0.21	0.149369602	1.12	0.815506155	1.27	0.761402942
m871	hsa-miR-3977	1.43	0.663065557	1.06	0.955004141	1.6	0.595050327	3.35	0.052134662
m875	hsa-miR-410-5p	1.51	0.141629401	1.33	0.469435756	1.93	0.022419449	2.08	0.01619664
m876	hsa-miR-411-3p	4.02	0.365402231	1.01	0.98383463	2.98	0.41156212	0.99	0.970849016
m878	hsa-miR-412-3p	0.77	0.00966046	0.91	0.464914824	0.65	0.004456147	0.89	0.797993368
m883	hsa-miR-423-5p	1.23	0.031718371	1.05	0.711542353	1.15	0.197718151	1.07	0.562339102
m888	hsa-miR-4252	1.34	0.100459347	1.37	0.132081204	1.06	0.780609809	1.34	0.016456764
m893	hsa-miR-4257	0.74	0.785306376	0.85	0.877385516	0.91	0.937107452	0.37	0.468254781
m894	hsa-miR-4258	1.34	0.100459347	1.37	0.132081204	1.06	0.780609809	1.34	0.016456764
m896	hsa-miR-4260	1.34	0.100459347	1.93	0.277365766	1.9	0.297751346	2.69	0.28112466
m897	hsa-miR-4261	1.34	0.100459347	1.37	0.132081204	1.06	0.780609809	1.34	0.016456764
m898	hsa-miR-4263	0.81	0.727941696	0.1	2.67986E-05	1	0.994296406	0.24	0.007490764
m899	hsa-miR-4264	1.34	0.100459347	1.37	0.132081204	3.03	0.338901804	2.69	0.28112466
m900	hsa-miR-4267	0.48	0.453863369	1.67	0.602580239	0.38	0.377446831	0.92	0.922340787
m901	hsa-miR-4268	0.42	0.327695152	0.85	0.794410606	0.81	0.72368641	1.14	0.796493975
m902	hsa-miR-4269	1.5	0.076644107	1.5	0.161363709	1.72	0.02155755	1.15	0.503082167
m903	hsa-miR-4270	0.68	0.64334639	1.47	0.526730713	0.17	0.134109692	0.47	0.354195634
m906	hsa-miR-4273	0.7	0.550482115	0.84	0.817808443	1.5	0.430759373	0.49	0.303795533
m911	hsa-miR-4280	0.93	0.908056996	0.48	0.343426232	0.48	0.372124054	0.81	0.803101676
m919	hsa-miR-4288	0.58	0.130838608	0.48	0.083277374	0.8	0.226086614	0.77	0.562643346
m920	hsa-miR-4289	4.3	0.108171943	1.37	0.132081204	1.06	0.780609809	1.34	0.016456764
m924	hsa-miR-4292	0.58	0.492970502	0.22	0.152769511	0.17	0.134203426	0.22	0.150538465
m928	hsa-miR-4296	0.98	0.983213492	2.23	0.28169715	0.22	0.383478113	0.28	0.416339516
m938	hsa-miR-4306	0.79	0.028941242	0.65	0.274106852	0.96	0.844689627	0.42	0.110020663
m942	hsa-miR-431-3p	1.12	0.852189346	0.49	0.367948157	1.04	0.931409694	1.14	0.837210843
m943	hsa-miR-4310	1.34	0.100459347	1.93	0.277365766	1.06	0.780609809	1.34	0.016456764
m946	hsa-miR-4313	1.34	0.100459347	1.37	0.132081204	1.06	0.780609809	2.16	0.202431903
m948	hsa-miR-4315	0.65	0.56910292	0.28	0.168918513	0.22	0.142682011	0.27	0.165496049
m950	hsa-miR-4319	1.34	0.100459347	1.37	0.132081204	1.06	0.780609809	3.79	0.308048817
m954	hsa-miR-4321	2.94	0.360508953	1.01	0.967041954	1.83	0.457198674	1.66	0.413774562
m957	hsa-miR-4325	0.62	0.386784728	0.75	0.527530289	0.49	0.194655857	0.8	0.66544741
m962	hsa-miR-433-3p	1.34	0.100459347	1.37	0.132081204	1.06	0.780609809	1.34	0.016456764
m963	hsa-miR-433-5p	0.39	0.443725108	0.66	0.674447105	0.64	0.663675692	0.52	0.546934208
m965	hsa-miR-4417	1.03	0.814553566	0.94	0.737050512	1.39	0.00432534	0.82	0.506947021
m966	hsa-miR-4418	0.51	0.322908246	0.43	0.298236495	0.96	0.935290247	1.08	0.864370198
m969	hsa-miR-4420	3.05	0.289229984	1.93	0.277365766	2.5	0.409956773	4.49	0.110879811
m976	hsa-miR-4426	0.43	0.23489771	0.44	0.240866269	0.82	0.785629367	1.35	0.739069934
m982	hsa-miR-4433a-5p	0.42	0.271509823	0.91	0.879058342	0.83	0.755653561	0.62	0.539945727
m983	hsa-miR-4433b-3p	1.34	0.100459347	1.37	0.132081204	1.62	0.268795673	1.34	0.016456764
m987	hsa-miR-4436a	1.23	0.374960978	1.09	0.803141943	0.49	0.091081666	0.55	0.362665406
m988	hsa-miR-4436b-3p	1.14	0.709780034	1.4	0.394511173	2.07	0.058744009	1.94	0.057621461
m989	hsa-miR-4436b-5p	0.35	0.434762834	0.65	0.692208264	1.28	0.830549781	0.35	0.433559526
m992	hsa-miR-4439	1.21	0.787328449	0.67	0.565147826	2.17	0.525037553	1.1	0.89342873
m994	hsa-miR-4441	0.34	0.419387018	0.97	0.976525506	0.27	0.375379524	0.34	0.418217093
m1004	hsa-miR-4449	1.02	0.97997335	0.48	0.360545258	0.84	0.843131063	0.54	0.457703474
m1007	hsa-miR-4452	2.07	0.204636093	2.06	0.453705688	1.56	0.346904609	2	0.165162838
m1008	hsa-miR-4453	0.53	0.502210786	0.47	0.44668972	0.72	0.737177127	0.33	0.32235878
m1012	hsa-miR-4457	0.32	0.217563468	1.09	0.866399246	0.56	0.510683326	0.93	0.918075202
m1017	hsa-miR-4462	0.83	0.307686357	1	0.984897338	0.97	0.857751	1.53	0.04579491
m1018	hsa-miR-4463	1.18	0.417615858	1.08	0.73108873	1.24	0.613821819	0.49	0.137407331
m1021	hsa-miR-4466	1.41	0.646920723	0.59	0.428742308	1.62	0.579738243	0.41	0.22120742
m1023	hsa-miR-4468	1.14	0.85826461	0.46	0.366425693	0.54	0.406744974	1.39	0.519049331
m1032	hsa-miR-4476	1.25	0.727128638	0.45	0.34006557	0.98	0.974619968	0.83	0.838052977
m1033	hsa-miR-4477a	0.82	0.743526644	0.31	0.005744309	1.03	0.940531625	0.82	0.758291053
m1035	hsa-miR-4478	0.74	0.653960683	1.29	0.78107313	0.36	0.174213568	0.67	0.540331651
m1045	hsa-miR-4485-5p	1.34	0.100459347	1.37	0.132081204	1.06	0.780609809	1.34	0.016456764
m1046	hsa-miR-4487	3.96	0.302913443	3.85	0.289632275	1.06	0.780609809	2.56	0.25092648
m1047	hsa-miR-4488	2.51	0.308206557	1.14	0.873788669	0.91	0.91376132	2.71	0.161513094
m1050	hsa-miR-4491	1.59	0.428518927	1.61	0.480151053	2.37	0.124141929	2.56	0.296033036
m1051	hsa-miR-4492	1.01	0.985758695	0.31	0.169925297	0.61	0.415289285	0.82	0.745793191
m1052	hsa-miR-4493	0.91	0.824489238	0.27	0.021919375	0.91	0.785790422	0.78	0.227990449
m1059	hsa-miR-449b-3p	0.56	0.449854052	0.83	0.819864887	0.45	0.328956867	0.27	0.175668812
m1060	hsa-miR-449b-5p	1.35	0.211912719	1.03	0.825482877	2.01	0.197954714	1.13	0.483452834
m1069	hsa-miR-4507	1.34	0.100459347	1.37	0.132081204	1.06	0.780609809	1.34	0.016456764
m1078	hsa-miR-4512	1.34	0.100459347	2.5	0.315116383	2.18	0.314826006	2.69	0.28112466
m1079	hsa-miR-4514	0.5	0.02704571	0.83	0.310760246	0.62	0.02227712	0.63	0.310394447
m1081	hsa-miR-4516	4.32	0.074834038	2.25	0.378648494	1.32	0.697117082	1.82	0.399934078
m1083	hsa-miR-4518	0.46	0.135839505	1.52	0.238124704	1.07	0.889892662	0.37	0.081599715
m1093	hsa-miR-4524a-3p	0.72	0.734487752	0.71	0.721808676	0.31	0.389482659	0.39	0.44220032
m1096	hsa-miR-4524b-5p	1.34	0.100459347	1.37	0.132081204	1.06	0.780609809	1.34	0.016456764
m1097	hsa-miR-4527	1.07	0.903958178	0.3	0.17888827	1.92	0.226500989	1.02	0.972478933
m1099	hsa-miR-4529-3p	0.94	0.871994562	0.84	0.450478794	1.01	0.982641474	0.5	0.140648345
m1100	hsa-miR-4529-5p	1.05	0.963387802	1.04	0.967807301	0.33	0.43035266	0.52	0.575723639
m1104	hsa-miR-4533	1.21	0.452509284	1.73	0.010694874	1.41	0.35459419	1.18	0.456728169
m1106	hsa-miR-4535	0.32	0.414950411	1.6	0.580028937	0.25	0.375166458	0.7	0.736013015
m1109	hsa-miR-4538	3.47	0.301652008	1.05	0.832091205	1.19	0.751171476	1.41	0.422003079
m1114	hsa-miR-4632-3p	2.62	0.265585582	4.56	0.307434094	6.47	0.125111772	6.04	0.124535407
m1116	hsa-miR-4633-3p	0.79	0.444648866	0.72	0.46340771	0.8	0.658803378	0.43	0.141038637
m1124	hsa-miR-4639-5p	1.56	0.058373694	1.42	0.024009571	1.36	0.232994242	1.15	0.373021554
m1127	hsa-miR-4641	0.55	0.527297618	0.33	0.337850332	0.53	0.517471292	0.22	0.26530991
m1134	hsa-miR-4646-5p	1.41	0.129162038	0.2	0.010516228	1.46	0.220093742	0.6	0.256682831
m1138	hsa-miR-4650-3p	0.64	0.521389508	0.2	0.048833189	0.7	0.509194461	0.34	0.109591404
m1140	hsa-miR-4651	0.6	0.620046988	0.37	0.429011579	0.81	0.846356015	1.81	0.64361147
m1143	hsa-miR-4653-3p	1.4	0.246937907	1.41	0.025801911	1.32	0.021691358	1.14	0.646367397
m1145	hsa-miR-4654	1.04	0.964406918	0.36	0.179427412	0.28	0.141634801	0.35	0.173740657
m1147	hsa-miR-4655-5p	1.03	0.884467687	0.42	0.043895185	1.1	0.792339597	1.76	0.292662797
m1148	hsa-miR-4656	1.34	0.100459347	2.5	0.315116383	1.06	0.780609809	1.34	0.016456764
m1150	hsa-miR-4658	0.69	0.355915219	0.82	0.654959588	0.98	0.959487341	1.74	0.046050301
m1152	hsa-miR-4659a-5p	1.38	0.509053713	1.57	0.28590234	0.52	0.432247733	0.48	0.352626452
m1153	hsa-miR-4659b-3p	3.05	0.289229984	1.37	0.132081204	3.93	0.392627953	2.31	0.270082421
m1164	hsa-miR-4666a-3p	0.46	0.4978066	0.51	0.537793137	0.42	0.480640566	0.58	0.618327934
m1171	hsa-miR-4670-3p	2.01	0.439922895	1.6	0.597140169	1.39	0.651267582	2.38	0.500400441
m1173	hsa-miR-4671-3p	2.14	0.253581238	0.68	0.610044059	1.06	0.918463203	1.16	0.777704235
m1174	hsa-miR-4671-5p	0.26	0.012145817	0.46	0.131593792	1.1	0.744302977	0.89	0.852780074
m1179	hsa-miR-4676-3p	0.92	0.697726632	0.86	0.407046549	0.83	0.463703523	1.3	0.059937279
m1193	hsa-miR-4685-5p	2.53	0.292451986	1.48	0.7105771	0.96	0.972819261	0.9	0.91471553
m1194	hsa-miR-4686	1.36	0.582081263	1.14	0.858331157	1.57	0.381537486	3.56	0.037855469
m1195	hsa-miR-4687-3p	0.35	0.175741868	0.8	0.769654203	0.65	0.533088421	0.82	0.786789445
m1197	hsa-miR-4688	2.42	0.26643755	1.92	0.535486494	3.51	0.220864129	3.12	0.045695055
m1199	hsa-miR-4690-3p	0.48	0.316000005	1.31	0.694054947	0.37	0.245289544	0.47	0.31239359
m1200	hsa-miR-4690-5p	0.55	0.502693699	0.56	0.511423665	0.44	0.405981438	0.55	0.499322944
m1202	hsa-miR-4691-5p	0.97	0.884231052	0.8	0.582629335	0.5	0.13002619	0.82	0.679627486
m1208	hsa-miR-4695-3p	2.14	0.4401274	1.87	0.332034661	3.36	0.012854783	1.75	0.505732726
m1209	hsa-miR-4695-5p	0.39	0.230698712	0.78	0.716367002	0.79	0.755876711	0.65	0.52077084
m1210	hsa-miR-4696	0.59	0.331509551	1.37	0.564553103	0.91	0.910616897	0.25	0.011827556
m1215	hsa-miR-4699-5p	3.13	0.00939326	2.01	0.138637577	1.61	0.231907248	2.07	0.466243434
m1216	hsa-miR-4700-3p	1.34	0.100459347	2.5	0.315116383	3.59	0.346428106	1.79	0.163081044
m1217	hsa-miR-4700-5p	1.11	0.854198049	0.46	0.261255922	1	0.998239945	1.14	0.776062125
m1218	hsa-miR-4701-3p	1.34	0.100459347	1.37	0.132081204	1.06	0.780609809	5.82	0.336911649
m1219	hsa-miR-4701-5p	0.5	0.155312319	0.98	0.942262445	1.19	0.56833812	0.95	0.857636242
m1226	hsa-miR-4707-5p	1.4	0.667754335	2.34	0.041424083	0.83	0.773130857	0.87	0.82195046
m1233	hsa-miR-4712-5p	0.65	0.277117668	0.34	0.043336754	0.62	0.278654735	0.31	0.046077842
m1238	hsa-miR-4715-3p	0.44	0.456357375	1.71	0.638404095	1.31	0.80234412	0.43	0.454439371
m1241	hsa-miR-4717-3p	1.15	0.89818796	2.07	0.401218194	1.94	0.467042815	1.46	0.659315588
m1243	hsa-miR-4718	2	0.281444646	0.62	0.667678149	1.55	0.6522294	1.05	0.955900875
m1255	hsa-miR-4725-5p	0.46	0.256791908	0.36	0.082028788	0.22	0.041794008	0.52	0.335951976
m1259	hsa-miR-4727-5p	0.32	0.427638615	0.46	0.531769954	0.46	0.537845076	0.32	0.426621661
m1260	hsa-miR-4728-3p	0.26	0.209412052	0.58	0.44348255	0.38	0.317391634	0.38	0.311023003
m1263	hsa-miR-4731-3p	1.51	0.718771485	0.5	0.525631109	0.59	0.629193057	1.09	0.930438162
m1267	hsa-miR-4733-5p	3.14	0.027365037	2.69	0.411637058	1.19	0.823229002	2.22	0.467728448
m1268	hsa-miR-4734	0.48	0.054831414	0.45	0.067470516	1.3	0.719224453	0.37	0.027516586
m1274	hsa-miR-4739	6	0.255369313	1.37	0.132081204	3.59	0.346428106	3.14	0.301831638
m1276	hsa-miR-4740-5p	0.37	0.068105722	0.47	0.132413009	0.9	0.891107983	0.26	0.027512488
m1277	hsa-miR-4741	0.5	0.379683378	0.51	0.393764227	0.88	0.876592558	0.95	0.953488329
m1281	hsa-miR-4743-5p	1.69	0.465854002	1.13	0.882798823	2.07	0.193977258	1.3	0.599265787
m1282	hsa-miR-4744	1.05	0.964093882	0.4	0.448278666	0.31	0.389482659	0.39	0.44220032
m1285	hsa-miR-4746-3p	0.79	0.655412097	0.8	0.675954031	2.36	0.480843927	0.78	0.646503641
m1290	hsa-miR-4749-3p	0.78	0.812649724	0.47	0.534936223	0.26	0.385768204	0.32	0.426258342
m1291	hsa-miR-4749-5p	0.45	0.17919686	0.46	0.185594867	1.27	0.791756178	0.45	0.174981597
m1283	hsa-miR-4745-3p	1.72	0.066194293	1.37	0.132081204	1.06	0.780609809	1.34	0.016456764
m1293	hsa-miR-4750-5p	1.84	0.069068626	1.67	0.049320137	1.28	0.472089546	1.92	0.011927436
m1294	hsa-miR-4751	1.34	0.100459347	2.08	0.133428135	1.06	0.780609809	4.6	0.323700311
m1303	hsa-miR-4757-3p	1.72	0.066194293	2.64	0.068207724	1.06	0.780609809	3.38	0.295922244
m1304	hsa-miR-4757-5p	1.03	0.874868883	0.74	0.003697991	0.89	0.323974818	0.92	0.117071033
m1310	hsa-miR-4761-3p	1.34	0.100459347	2.43	0.195843502	5	0.356052565	5.14	0.11477838
m1313	hsa-miR-4763-3p	0.98	0.981066786	1.01	0.992921412	1.22	0.828058324	2.17	0.535818756
m1314	hsa-miR-4763-5p	3.31	0.213151196	2.12	0.291973098	2.41	0.296293253	2.61	0.259602096
m1322	hsa-miR-4768-5p	0.42	0.214229729	1.07	0.909201413	0.86	0.840845239	0.42	0.211062586
m1334	hsa-miR-4777-3p	0.44	0.317767849	0.24	0.17298268	0.24	0.173420743	0.24	0.170234761
m1335	hsa-miR-4777-5p	1.33	0.768933606	0.59	0.63234779	1.16	0.861052067	2.11	0.43999346
m1339	hsa-miR-4780	1.74	0.472175745	2.02	0.255181596	1.71	0.355707169	1.85	0.228267047
m1344	hsa-miR-4783-3p	1.04	0.846666383	1.14	0.224243778	0.86	0.039307988	1.03	0.900601429
m1345	hsa-miR-4783-5p	1.34	0.100459347	3.07	0.331727746	1.06	0.780609809	1.75	0.102266429
m1350	hsa-miR-4787-3p	0.57	0.23038398	0.66	0.367329322	0.7	0.011907204	0.79	0.181769273
m1355	hsa-miR-4790-3p	1.34	0.100459347	1.37	0.132081204	3.59	0.346428106	4.04	0.324146507
m1359	hsa-miR-4793-3p	0.25	0.029594108	0.35	0.092689441	1.25	0.71989053	0.51	0.08273978
m1360	hsa-miR-4793-5p	0.68	0.070258266	1.1	0.689356587	0.73	0.005054051	1.27	0.388772663
m1367	hsa-miR-4798-3p	2.47	0.222374061	1.37	0.132081204	1.06	0.780609809	2.97	0.278391583
m1369	hsa-miR-4799-3p	1.31	0.730922491	1.2	0.82161958	2	0.379594217	3.12	0.062218848
m1370	hsa-miR-4799-5p	0.99	0.990864168	1.18	0.877696363	2.39	0.124193938	0.61	0.601151462
m1381	hsa-miR-484	2.34	0.353614607	0.97	0.866357453	2.19	0.349094452	1.06	0.746091011
m1383	hsa-miR-485-5p	0.7	0.528881064	0.48	0.027357916	0.73	0.141582109	1.31	0.280577831
m1384	hsa-miR-486-3p	2.62	0.265585582	1.37	0.132081204	2.02	0.425999322	1.34	0.016456764
m1385	hsa-miR-486-5p	0.82	0.300840999	0.62	0.029412124	1.06	0.655231219	0.73	0.117656491
m1387	hsa-miR-487a-5p	1.34	0.100459347	1.37	0.132081204	1.06	0.780609809	2.97	0.278391583
m1393	hsa-miR-489-5p	0.62	0.501944715	0.62	0.513545161	2.08	0.305881618	1.03	0.971592645
m1398	hsa-miR-492	0.6	0.241621581	0.86	0.684698097	0.37	0.060024259	0.42	0.145606883
m1399	hsa-miR-493-3p	1.34	0.100459347	1.37	0.132081204	3.59	0.346428106	2.24	0.24419852
m1400	hsa-miR-493-5p	3.21	0.276974006	1.37	0.132081204	1.06	0.780609809	1.34	0.016456764
m1409	hsa-miR-4999-3p	1.22	0.663556025	1.1	0.588978305	0.8	0.029825046	0.88	0.684326872
m1411	hsa-miR-499a-3p	0.79	0.658425817	2.27	0.427649256	2.65	0.271774203	1.85	0.498038631
m1418	hsa-miR-5001-5p	0.94	0.905096728	0.72	0.572934145	2.21	0.281484974	2.67	0.223259791
m1419	hsa-miR-5002-3p	0.27	0.000777117	0.39	0.063357162	0.75	0.463722971	0.44	0.020885586
m1420	hsa-miR-5002-5p	2.02	0.047978245	1.56	0.475117085	1.18	0.581394168	1.37	0.255101807
m1426	hsa-miR-5006-5p	0.78	0.653399512	1.14	0.791829824	0.47	0.360398542	1.06	0.908229306
m1429	hsa-miR-5008-3p	1.34	0.100459347	1.37	0.132081204	4.72	0.354706489	1.79	0.163081044
m1430	hsa-miR-5008-5p	1	0.994174185	0.32	0.091460993	1.2	0.569475062	0.39	0.08406702
m1433	hsa-miR-500a-3p	0.92	0.051082041	0.89	0.429388458	0.92	0.30196278	0.99	0.802380926
m1434	hsa-miR-500a-5p	2.02	0.273822033	0.88	0.465176225	1.59	0.551790226	1.22	0.350123126
m1435	hsa-miR-500b-3p	0.34	0.419387018	0.63	0.67004515	0.27	0.375379524	0.34	0.418217093
m1437	hsa-miR-501-3p	1.37	0.065676753	1.2	0.309438564	1.3	0.049780257	1.02	0.926086068
m1446	hsa-miR-504-3p	1.34	0.100459347	1.37	0.132081204	1.06	0.780609809	1.34	0.016456764
m1447	hsa-miR-504-5p	0.54	0.472418311	0.55	0.481034017	0.43	0.378822993	0.54	0.468959179
m1451	hsa-miR-506-3p	0.44	0.456357375	0.44	0.461840411	0.34	0.392359784	0.43	0.454439371
m1460	hsa-miR-509-3p	1.16	0.740846827	2.43	0.014826658	1.81	0.159462859	0.9	0.818261727
m1463	hsa-miR-5093	0.55	0.42170433	0.13	0.131041611	1.02	0.979417585	0.45	0.33567822
m1468	hsa-miR-510-5p	1.34	0.100459347	1.37	0.132081204	3.03	0.338901804	5.39	0.33995487
m1472	hsa-miR-512-3p	0.48	0.366434986	0.56	0.523423883	1.01	0.97974916	1.28	0.613016032
m1475	hsa-miR-513a-5p	0.78	0.761132132	0.27	0.1789569	0.21	0.152797416	0.27	0.175668812
m1477	hsa-miR-513b-5p	0.58	0.407920697	0.13	0.002617537	0.46	0.223369908	0.58	0.418038592
m1478	hsa-miR-513c-3p	1.16	0.874842733	0.44	0.461840411	1.26	0.829536434	0.85	0.838974137
m1480	hsa-miR-514a-3p	0.73	0.672287716	0.58	0.554831838	0.6	0.554887112	0.45	0.416598329
m1482	hsa-miR-514b-3p	0.23	0.394211387	0.25	0.408395004	1.04	0.969064523	0.6	0.658931028
m1483	hsa-miR-514b-5p	1.34	0.100459347	1.37	0.132081204	1.06	0.780609809	1.34	0.016456764
m1489	hsa-miR-517-5p	2.05	0.329513198	0.56	0.511423665	1.79	0.516037122	2.15	0.542599051
m1495	hsa-miR-5189-5p	1.34	0.100459347	1.37	0.132081204	1.06	0.780609809	2.97	0.278391583
m1496	hsa-miR-518a-3p	1.35	0.71946084	0.44	0.461960478	1.12	0.891551512	1.04	0.965747182
m1499	hsa-miR-518c-5p	4.71	0.317953533	1.93	0.277365766	1.06	0.780609809	1.34	0.016456764
m1501	hsa-miR-518e-3p	0.53	0.305723118	1.21	0.813464103	0.42	0.221513526	0.53	0.300309777
m1502	hsa-miR-518f-3p	1.64	0.218880646	0.49	0.300659906	0.85	0.666740535	0.51	0.347409205
m1503	hsa-miR-5190	0.52	0.054396921	0.81	0.289588115	0.97	0.924697243	0.66	0.310573876
m1505	hsa-miR-5192	1.1	0.841243704	2.66	0.050402855	2.18	0.295888852	1.24	0.717723005
m1508	hsa-miR-5195-3p	0.74	0.03162867	0.92	0.687697026	0.91	0.671266642	0.91	0.187636005
m1512	hsa-miR-5197-3p	2.65	0.251595915	1.41	0.722774598	2.19	0.352765184	3.21	0.084208233
m1514	hsa-miR-519a-3p	0.66	0.545592435	0.36	0.265906212	1.89	0.216628696	1.22	0.765007432
m1519	hsa-miR-520a-3p	3.33	0.111902375	1.54	0.344754631	1.14	0.815281544	2.07	0.404328776
m1520	hsa-miR-520a-5p	2.64	0.267347501	3.61	0.168116002	1.07	0.932753784	1.48	0.628567719
m1524	hsa-miR-520h	0.34	0.221142232	1.22	0.747796937	0.27	0.184278051	0.34	0.219437057
m1528	hsa-miR-524-3p	1.34	0.100459347	1.72	0.038809007	1.06	0.780609809	1.34	0.016456764
m1529	hsa-miR-524-5p	3.1	0.23875991	1.85	0.456322895	1.84	0.340975879	1.06	0.948517938
m1531	hsa-miR-525-5p	1.08	0.891484222	0.36	0.202529555	1.06	0.939620755	1.01	0.987805808
m1552	hsa-miR-548ad-3p	0.13	0.076885476	0.7	0.553548649	0.84	0.766484414	0.49	0.283827636
m1557	hsa-miR-548ah-3p	0.55	0.502693699	0.56	0.511423665	1.54	0.681601968	2.07	0.543103851
m1558	hsa-miR-548ah-5p	0.59	0.402610918	0.47	0.196089156	0.3	0.054852075	0.18	0.017395509
m1562	hsa-miR-548ak	1.35	0.688256697	0.44	0.461840411	2.32	0.177000628	1.47	0.682750745
m1563	hsa-miR-548al	0.48	0.370053983	0.23	0.169244753	1.14	0.846923795	0.64	0.588348906
m1565	hsa-miR-548an	1.9	0.409885777	1.39	0.338412292	2.14	0.140921549	1.15	0.731287824
m1571	hsa-miR-548aq-5p	0.96	0.51562427	0.99	0.877583459	0.82	0.044117597	0.9	0.375014444
m1577	hsa-miR-548au-3p	1.34	0.100459347	1.37	0.132081204	1.06	0.780609809	1.34	0.016456764
m1582	hsa-miR-548ay-5p	1.48	0.030005611	1.14	0.527567078	1.25	0.299668024	1.15	0.059044501
m1583	hsa-miR-548az-3p	0.32	0.021216635	1.34	0.417633651	0.75	0.484621772	0.58	0.269431643
m1592	hsa-miR-548d-5p	1.15	0.55456179	0.95	0.016662453	1.09	0.775881427	0.89	0.426368432
m1595	hsa-miR-548f-3p	1.74	0.019484244	1.11	0.513644721	1.65	0.051971518	1.48	0.116230894
m1607	hsa-miR-548p	3.05	0.289229984	1.37	0.132081204	2.5	0.409956773	1.34	0.016456764
m1618	hsa-miR-550a-3-5p	1.87	0.343678213	0.31	0.424690913	0.34	0.455763775	0.62	0.680820186
m1620	hsa-miR-550a-5p	1.43	0.324560886	0.8	0.577099043	0.47	0.066952857	0.73	0.471291373
m1621	hsa-miR-550b-2-5p	1.34	0.100459347	1.37	0.132081204	2.18	0.314826006	1.79	0.163081044
m1628	hsa-miR-554	0.19	0.278624032	1.55	0.449176691	0.83	0.831903306	0.39	0.414423572
m1634	hsa-miR-5571-5p	0.33	0.291997019	0.34	0.295683259	0.26	0.251211124	0.33	0.290525591
m1636	hsa-miR-5579-3p	1.22	0.770900868	0.49	0.484673318	0.5	0.469346772	0.48	0.435455231
m1651	hsa-miR-5586-3p	0.17	2.2738E-05	0.24	0.001541661	0.36	0.04268177	0.34	0.01906722
m1652	hsa-miR-5586-5p	2.23	0.288224532	1.73	0.561031183	2.32	0.392701048	1.21	0.833617345
m1653	hsa-miR-5587-3p	1.34	0.100459347	3.83	0.110553417	1.9	0.297751346	3.59	0.315022504
m1654	hsa-miR-5587-5p	1.34	0.100459347	2.82	0.111837829	1.06	0.780609809	1.34	0.016456764
m1656	hsa-miR-5589-5p	0.39	0.11323602	0.81	0.67046797	0.29	0.075056224	0.65	0.398438596
m1660	hsa-miR-5591-3p	1.12	0.839952899	1.19	0.398024803	1.21	0.307733635	0.42	0.059496623
m1665	hsa-miR-563	0.47	0.061277455	0.53	0.10929711	0.58	0.030530261	0.53	0.131218952
m1666	hsa-miR-564	1.34	0.100459347	1.37	0.132081204	1.06	0.780609809	1.34	0.016456764
m1672	hsa-miR-5681b	0.36	0.241883492	0.19	0.13570314	0.92	0.898389829	0.55	0.475700331
m1673	hsa-miR-5682	0.44	0.102873542	0.23	0.009512522	0.67	0.179856792	0.53	0.241378847
m1679	hsa-miR-5689	1.67	0.024857702	0.74	0.552099329	1.21	0.493830178	1.22	0.365524334
m1683	hsa-miR-5692a	0.95	0.767844654	0.54	0.017365491	0.74	0.208376538	0.81	0.36059124
m1685	hsa-miR-5692c	3	0.150296674	2.84	0.351905005	3.78	0.236334903	2.41	0.397432492
m1687	hsa-miR-5694	3.62	0.345218909	0.9	0.637031047	1.7	0.209367282	0.88	0.618379832
m1690	hsa-miR-5697	0.4	0.069278391	0.97	0.920880434	0.81	0.30625004	0.48	0.108780338
m1700	hsa-miR-5704	2.09	0.166052849	1.37	0.132081204	1.06	0.780609809	1.75	0.102266429
m1701	hsa-miR-5705	0.41	0.259759996	0.25	0.154761558	0.73	0.720400017	0.69	0.649964134
m1704	hsa-miR-5708	0.47	0.230009293	1.1	0.425834133	0.91	0.52523061	0.63	0.09251738
m1706	hsa-miR-572	0.37	0.20394803	1.26	0.796981283	0.45	0.271238918	0.49	0.306166011
m1711	hsa-miR-575	1.34	0.100459347	2.5	0.315116383	1.06	0.780609809	2.97	0.278391583
m1727	hsa-miR-585-5p	0.32	0.414950411	0.32	0.41819542	0.25	0.375166458	0.31	0.413933194
m1735	hsa-miR-591	2.77	0.388340779	1.12	0.849833799	2.47	0.311833065	2.93	0.219818925
m1736	hsa-miR-592	0.22	0.032655424	0.41	0.138612596	1.05	0.902638585	0.73	0.604181355
m1737	hsa-miR-593-3p	3.05	0.289229984	6.72	0.13205298	1.54	0.467470157	2.31	0.270082421
m1740	hsa-miR-596	1	0.997386696	0.92	0.880921505	1.92	0.026238724	0.46	0.122290426
m1750	hsa-miR-604	1.04	0.873780483	2.37	0.401359801	0.82	0.482435299	1.03	0.868772263
m1753	hsa-miR-606	0.86	0.619878378	0.77	0.388694972	0.81	0.383944787	0.7	0.026903756
m1754	hsa-miR-6068	1.34	0.100459347	1.37	0.132081204	2.18	0.314826006	2.24	0.24419852
m1761	hsa-miR-6074	1.01	0.988162321	1.16	0.763556159	0.84	0.803143521	0.17	0.103484558
m1768	hsa-miR-6080	0.56	0.508633696	0.87	0.864085076	0.39	0.310507959	0.82	0.767772363
m1770	hsa-miR-6082	0.57	0.257260813	0.49	0.160200525	0.7	0.306887575	0.61	0.311003502
m1772	hsa-miR-6084	0.85	0.726134073	0.5	0.132908646	0.67	0.173091252	1.43	0.284566094
m1773	hsa-miR-6085	0.34	0.419387018	0.34	0.423017552	0.27	0.375379524	0.34	0.418217093
m1774	hsa-miR-6086	0.65	0.551450157	0.66	0.563974264	2.63	0.24095247	1.52	0.638887864
m1776	hsa-miR-6088	0.33	0.128344281	0.77	0.611514318	0.82	0.731020537	0.48	0.329275345
m1778	hsa-miR-609	2	0.032100751	1.38	0.01045111	1.27	0.05579752	1.25	0.084277445
m1779	hsa-miR-6090	4.62	0.34963239	1.37	0.132081204	3.59	0.346428106	2.69	0.28112466
m1782	hsa-miR-612	0.64	0.334617094	0.74	0.473123472	0.44	0.131056907	0.56	0.208304252
m1788	hsa-miR-6129	1.34	0.100459347	4.06	0.16381465	1.9	0.297751346	3.59	0.315022504
m1790	hsa-miR-6130	0.86	0.753693104	1.3	0.493935462	1.61	0.059402401	1.56	0.13427744
m1792	hsa-miR-6133	2.84	0.112321257	3.18	0.056071692	3.49	0.080694022	3.12	0.110190293
m1793	hsa-miR-6134	1.69	0.035788185	1.27	0.525169476	1.91	0.075871383	1.53	0.040054528
m1797	hsa-miR-616-3p	1.08	0.683354955	1.26	0.028377679	0.87	0.390157594	1.05	0.823512007
m1799	hsa-miR-6165	2.38	0.35798057	1.86	0.443581736	2.04	0.439220285	2.67	0.382063662
m1800	hsa-miR-617	0.4	0.038025541	0.3	0.027313567	0.92	0.760805801	0.71	0.466840962
m1814	hsa-miR-627-5p	0.97	0.837273773	1.08	0.033770905	1	0.956413441	1.04	0.622071001
m1819	hsa-miR-630	2.47	0.222374061	1.37	0.132081204	1.06	0.780609809	1.34	0.016456764
m1826	hsa-miR-637	0.19	0.14350779	0.2	0.144792154	0.59	0.546464956	0.39	0.273405149
m1827	hsa-miR-638	1.4	0.579216679	1.63	0.052088186	1.32	0.328447063	0.94	0.895041894
m1829	hsa-miR-640	2.22	0.077909536	0.94	0.937500553	1.6	0.494129521	1.31	0.641196386
m1842	hsa-miR-6499-3p	0.86	0.357641735	0.56	0.03254117	0.76	0.167454255	0.87	0.485287697
m1844	hsa-miR-650	0.46	0.405512355	0.29	0.223598543	0.61	0.506853023	0.26	0.199592023
m1847	hsa-miR-6502-3p	1.75	0.389129974	2.66	0.089122575	1.54	0.526096436	1.43	0.593622978
m1849	hsa-miR-6503-3p	0.36	0.434433731	1.28	0.763552479	0.95	0.962117733	1.07	0.949070976
m1853	hsa-miR-6505-5p	0.86	0.497266242	0.89	0.581098941	0.58	0.072084078	0.34	0.019579579
m1854	hsa-miR-6506-3p	2.2	0.224638125	1.37	0.132081204	1.06	0.780609809	1.82	0.202335136
m1859	hsa-miR-6508-5p	0.57	0.513383258	0.33	0.249619327	1.51	0.424019794	1.39	0.568440946
m1867	hsa-miR-6511a-5p	1.34	0.100459347	1.37	0.132081204	1.06	0.780609809	1.34	0.016456764
m1869	hsa-miR-6511b-5p	1.57	0.630595138	0.5	0.233435634	0.82	0.753053222	0.49	0.220671155
m1885	hsa-miR-654-5p	2.09	0.166052849	2.08	0.133428135	1.06	0.780609809	2.16	0.202431903
m1889	hsa-miR-656-5p	0.94	0.949275494	0.57	0.530754458	0.68	0.604490992	0.42	0.347995638
m1892	hsa-miR-659-3p	1.34	0.100459347	4.2	0.299575632	2.47	0.32578923	7.43	0.138506862
m1896	hsa-miR-661	0.29	0.194968962	1.03	0.97186919	0.84	0.83855334	0.88	0.874996587
m1906	hsa-miR-670-5p	1.45	0.124719457	1.47	0.040459345	1.05	0.824848922	1.1	0.726717331
m1907	hsa-miR-671-3p	1.46	0.027138545	1.14	0.116759298	1.47	0.015116252	1.15	0.389886738
m1909	hsa-miR-6715a-3p	0.3	0.421692642	2.08	0.445344261	0.8	0.845955874	0.6	0.659499731
m1911	hsa-miR-6715b-5p	2.89	0.087602144	1.37	0.132081204	1.54	0.467470157	2.79	0.29986399
m1913	hsa-miR-6716-5p	3.85	0.211904811	1.93	0.277365766	5.31	0.151082747	5.95	0.077350378
m1925	hsa-miR-6726-5p	1.34	0.100459347	1.93	0.277365766	2.47	0.32578923	2.24	0.24419852
m1926	hsa-miR-6727-3p	1.2	0.212649968	0.78	0.336982222	0.97	0.851512321	0.47	0.057460001
m1928	hsa-miR-6728-3p	0.41	0.244577837	0.92	0.923253798	1.16	0.882117214	0.49	0.320039791
m1929	hsa-miR-6728-5p	0.83	0.745195641	0.57	0.342472614	0.44	0.124740288	0.67	0.407605045
m1930	hsa-miR-6729-3p	0.36	0.36203961	0.52	0.501037024	0.28	0.314200043	0.36	0.360511405
m1932	hsa-miR-6730-3p	2.44	0.310707647	2.82	0.111837829	1.06	0.780609809	1.34	0.016456764
m1942	hsa-miR-6735-3p	0.79	0.655412097	2.99	0.307301317	1.32	0.709551271	0.78	0.646503641
m1945	hsa-miR-6736-5p	1.28	0.7413923	0.95	0.937400335	1.22	0.826545895	2.55	0.479528754
m1947	hsa-miR-6737-5p	1.96	0.457849945	0.36	0.438320415	0.28	0.387375998	0.35	0.43317971
m1948	hsa-miR-6738-3p	0.53	0.585496417	0.42	0.488378752	0.61	0.669515605	1.38	0.787390361
m1954	hsa-miR-6741-3p	0.81	0.668935554	0.45	0.089871376	0.8	0.455528911	0.96	0.909742183
m1955	hsa-miR-6741-5p	1.34	0.100459347	3.07	0.331727746	1.06	0.780609809	1.34	0.016456764
m1956	hsa-miR-6742-3p	0.9	0.859501458	0.31	0.204915359	1.1	0.888940816	1.37	0.646860502
m1970	hsa-miR-6749-5p	1.63	0.692270168	0.34	0.423017552	1.01	0.995457045	0.91	0.923536665
m1971	hsa-miR-675-3p	2.1	0.554839308	1.77	0.609432286	2.47	0.287094563	1.45	0.718408995
m1973	hsa-miR-6750-3p	0.49	0.474501967	0.91	0.919735454	0.39	0.396516368	0.49	0.471975813
m1979	hsa-miR-6753-3p	0.29	0.155550093	0.42	0.254614981	0.23	0.130452897	0.49	0.320039791
m1981	hsa-miR-6754-3p	0.7	0.040670173	0.69	0.076467288	1.04	0.798788897	0.89	0.724631403
m1988	hsa-miR-6757-5p	2.37	0.128859276	0.82	0.81779674	1.33	0.70119948	2.93	0.030471252
m1989	hsa-miR-6758-3p	0.67	0.352371281	0.44	0.07792554	1.04	0.899000109	0.8	0.457440366
m1992	hsa-miR-6759-5p	4.71	0.317953533	3.14	0.292280674	1.06	0.780609809	1.34	0.016456764
m2000	hsa-miR-6762-5p	0.5	0.356445065	0.51	0.364521718	0.39	0.276547869	0.5	0.352614497
m2003	hsa-miR-6764-3p	0.3	0.15624558	0.56	0.420145574	1.32	0.665129851	1.03	0.965879223
m2006	hsa-miR-6765-5p	1.02	0.979781305	2.1	0.479056331	1.39	0.750905598	1.62	0.658788299
m2011	hsa-miR-6768-3p	0.25	0.136199579	0.82	0.742215706	0.55	0.447929687	0.95	0.92858674
m2012	hsa-miR-6768-5p	2.51	0.302972989	1.79	0.166141618	2.64	0.263944816	2.75	0.199434934
m2014	hsa-miR-6769a-5p	0.33	0.195180277	0.34	0.201272504	0.43	0.293776343	0.78	0.766258925
m2016	hsa-miR-6769b-5p	0.3	0.247468001	0.4	0.31100114	0.51	0.469609115	0.49	0.444624787
m2017	hsa-miR-6770-3p	2.46	0.388884855	0.6	0.22935621	1.08	0.908302158	1.57	0.607226229
m2018	hsa-miR-6770-5p	2.2	0.224638125	1.37	0.132081204	2.02	0.425999322	2.31	0.270082421
m2022	hsa-miR-6772-5p	0.33	0.083476274	0.63	0.137186369	0.82	0.599959633	1.18	0.608624519
m2026	hsa-miR-6774-5p	0.98	0.967598801	1.33	0.626671496	1.57	0.475194774	2.02	0.135957421
m2031	hsa-miR-6777-3p	1.02	0.973763914	1.53	0.213083507	1.94	0.017740089	1.53	0.063389861
m2042	hsa-miR-6781-5p	1.75	0.047986074	1.19	0.470887864	0.87	0.624751258	0.85	0.57023966
m2044	hsa-miR-6782-5p	1.67	0.026253044	1.15	0.837798723	0.92	0.778776095	1.01	0.975629179
m2047	hsa-miR-6784-3p	1.06	0.918969824	0.59	0.310487756	0.33	0.050674492	0.8	0.700830579
m2048	hsa-miR-6785-3p	0.57	0.623178901	0.65	0.690527588	0.25	0.375166458	0.31	0.413933194
m2051	hsa-miR-6786-5p	1.34	0.100459347	4.56	0.307434094	1.06	0.780609809	1.34	0.016456764
m2054	hsa-miR-6788-3p	0.76	0.424259973	0.26	0.022996988	0.76	0.457252342	0.9	0.858477995
m2056	hsa-miR-6789-3p	0.4	0.129537489	0.58	0.194929233	0.63	0.153361645	0.64	0.357319507
m2058	hsa-miR-6790-3p	1.89	0.269031413	3.14	0.292280674	2.75	0.333367185	1.34	0.016456764
m2063	hsa-miR-6792-5p	0.25	0.225595509	0.25	0.227812269	0.42	0.360048024	0.25	0.224739646
m2064	hsa-miR-6793-5p	0.38	0.140438078	0.98	0.957020621	0.74	0.548059207	0.84	0.7361949
m2065	hsa-miR-6794-3p	0.84	0.557360306	0.65	0.259837683	1.02	0.913936048	0.5	0.130629519
m2074	hsa-miR-6799-5p	1.39	0.652239936	0.46	0.408115109	1.39	0.655107773	1.25	0.742402067
m2076	hsa-miR-6800-5p	0.2	0.05540577	0.2	0.056213604	0.47	0.276221956	0.2	0.054923166
m2077	hsa-miR-6801-3p	1.34	0.100459347	1.37	0.132081204	1.06	0.780609809	1.34	0.016456764
m2079	hsa-miR-6802-3p	0.62	0.05874131	0.69	0.29787605	0.92	0.841120999	0.79	0.415984563
m2082	hsa-miR-6803-5p	0.79	0.45587642	1.63	0.463934346	2.37	0.470087313	0.79	0.428635189
m2083	hsa-miR-6804-3p	1.34	0.100459347	1.37	0.132081204	2.18	0.314826006	1.34	0.016456764
m2085	hsa-miR-6805-3p	1.4	0.255569321	1.26	0.375963631	1.19	0.628470021	1.81	0.044140913
m2089	hsa-miR-6807-3p	0.43	0.300819749	0.8	0.747581405	1.51	0.336875423	0.72	0.616698647
m2095	hsa-miR-6810-3p	0.48	0.09195847	0.42	0.058951647	1.97	0.095647955	1.8	0.410747095
m2096	hsa-miR-6810-5p	1.34	0.100459347	1.93	0.277365766	1.06	0.780609809	1.34	0.016456764
m2097	hsa-miR-6811-3p	0.28	0.010258902	0.36	0.014053699	0.67	0.039347208	0.4	0.096148184
m2098	hsa-miR-6811-5p	0.61	0.373426195	0.23	0.006344761	1.01	0.975784796	0.46	0.116600753
m2100	hsa-miR-6812-5p	0.96	0.869793815	1.46	0.038846385	1.03	0.805803965	1.22	0.294616207
m2103	hsa-miR-6814-3p	0.52	0.507481379	0.29	0.310897933	0.34	0.349640102	1.38	0.668821852
m2106	hsa-miR-6815-5p	0.76	0.179691174	1.14	0.429285523	0.73	0.312553744	0.44	0.045201518
m2107	hsa-miR-6816-3p	1.18	0.813329654	1.21	0.788088798	1.59	0.485311144	2.99	0.255133834
m2116	hsa-miR-6820-5p	2.26	0.094063833	1.37	0.132081204	1.06	0.780609809	1.34	0.016456764
m2117	hsa-miR-6821-3p	0.48	0.453863369	1.13	0.88668055	0.38	0.377446831	0.48	0.451289119
m2123	hsa-miR-6824-3p	0.28	0.417137385	0.43	0.518667473	0.22	0.383478113	0.28	0.416339516
m2124	hsa-miR-6824-5p	0.34	0.419387018	1.06	0.957233971	0.27	0.375379524	0.34	0.418217093
m2126	hsa-miR-6825-5p	2.21	0.334541582	3.02	0.148128694	2.51	0.349367117	4.48	0.056180078
m2130	hsa-miR-6827-5p	1.47	0.650726546	0.66	0.563974264	2.92	0.07465905	1.53	0.53737856
m2131	hsa-miR-6828-3p	0.44	0.199412273	0.8	0.696874978	1.29	0.661076352	1.97	0.466364815
m2134	hsa-miR-6829-5p	1.19	0.789502736	0.46	0.352415951	0.75	0.692332611	1.14	0.820549845
m2136	hsa-miR-6830-5p	0.26	0.145862171	0.27	0.147938508	0.48	0.343024546	1.06	0.95322748
m2144	hsa-miR-6834-5p	0.48	0.453863369	2.31	0.325513185	1.09	0.926842758	1.1	0.891450252
m2148	hsa-miR-6836-5p	1.34	0.100459347	1.37	0.132081204	1.9	0.297751346	1.34	0.016456764
m2150	hsa-miR-6837-5p	1.04	0.873780483	2.37	0.401359801	2.77	0.400571329	1.38	0.395316352
m2157	hsa-miR-6841-3p	2.25	0.279124061	2.58	0.454730332	1.46	0.712469442	0.66	0.546622131
m2159	hsa-miR-6842-3p	0.47	0.313845649	0.48	0.321110353	1.42	0.724180059	0.47	0.310255179
m2163	hsa-miR-6845-3p	1.11	0.840916903	1.69	0.268770032	1.19	0.709849608	2.37	0.10801351
m2166	hsa-miR-6846-5p	1.34	0.100459347	3	0.083706875	4.43	0.353141381	1.34	0.016456764
m2170	hsa-miR-6849-3p	0.26	0.145862171	0.38	0.224243192	0.76	0.735730987	0.44	0.275534782
m2172	hsa-miR-6850-3p	2.75	0.262484689	1.58	0.127623541	1.93	0.1576516	2.37	0.077669582
m2175	hsa-miR-6851-5p	0.51	0.408756248	0.5	0.453823378	0.55	0.459334971	0.86	0.805592792
m2177	hsa-miR-6852-5p	0.94	0.777713906	0.26	0.024298184	1.03	0.933390416	0.91	0.608775409
m2180	hsa-miR-6854-3p	0.41	0.267975241	0.26	0.17088504	0.52	0.402923278	0.4	0.287006466
m2184	hsa-miR-6856-3p	1.34	0.100459347	2.69	0.269936889	1.62	0.268795673	2.69	0.28112466
m2187	hsa-miR-6857-5p	0.72	0.623817236	0.7	0.620434628	0.61	0.56884459	0.35	0.241298249
m2189	hsa-miR-6859-3p	0.84	0.853014281	0.93	0.938311659	0.31	0.376049687	0.4	0.430273357
m2190	hsa-miR-6859-5p	0.23	0.071673769	0.48	0.16764017	0.65	0.41499763	0.41	0.147781717
m2191	hsa-miR-6860	0.81	0.789053065	0.72	0.645998521	0.45	0.286557741	1.44	0.617925358
m2193	hsa-miR-6861-5p	0.2	0.187501972	0.21	0.189060632	0.16	0.169571276	0.2	0.186912863
m2201	hsa-miR-6866-3p	2.02	0.31913319	2.25	0.174826945	1.7	0.315745848	2.19	0.105166729
m2204	hsa-miR-6867-5p	0.76	0.056032692	0.69	0.009481435	0.92	0.48227443	0.85	0.121961008
m2211	hsa-miR-6871-3p	2.09	0.166052849	1.37	0.132081204	1.06	0.780609809	1.34	0.016456764
m2216	hsa-miR-6873-5p	0.2	0.044827621	0.35	0.131077063	0.32	0.11254148	0.37	0.148204343
m2220	hsa-miR-6875-5p	1.77	0.142976843	1.93	0.277365766	1.54	0.467470157	2.79	0.29986399
m2231	hsa-miR-6881-5p	0.98	0.970252655	1.44	0.25482041	0.48	0.222513024	0.85	0.853156252
m2232	hsa-miR-6882-3p	1.47	0.649258159	2.12	0.311677913	1.77	0.596717624	1.42	0.607497105
m2236	hsa-miR-6884-3p	1.68	0.405097325	1.37	0.5211948	1.3	0.700538203	2.02	0.187089379
m2238	hsa-miR-6885-3p	1.26	0.268380818	1.28	0.321534653	1.38	0.060768158	1.6	0.122813537
m2242	hsa-miR-6887-3p	0.79	0.698753565	0.41	0.274510788	0.68	0.639216361	0.66	0.602583381
m2244	hsa-miR-6888-3p	1.34	0.100459347	1.37	0.132081204	1.06	0.780609809	1.34	0.016456764
m2245	hsa-miR-6888-5p	0.95	0.921321894	0.45	0.173478079	0.74	0.489995226	1.07	0.663264566
m2246	hsa-miR-6889-3p	1.14	0.865387028	0.37	0.236094321	1.06	0.941518498	1.27	0.718098824
m2247	hsa-miR-6889-5p	1.34	0.100459347	1.37	0.132081204	1.9	0.297751346	1.34	0.016456764
m2250	hsa-miR-6891-5p	1.77	0.142976843	1.37	0.132081204	5.85	0.385311185	4.72	0.339564339
m2253	hsa-miR-6893-5p	1.14	0.625954274	1.06	0.829137145	0.63	0.118591151	0.4	0.078339997
m2254	hsa-miR-6894-3p	0.34	0.21662884	1.41	0.457696933	0.49	0.377158305	1.1	0.889931069
m2256	hsa-miR-6895-3p	0.34	0.07016521	0.62	0.287703759	0.75	0.51135552	0.55	0.185931191
m2257	hsa-miR-6895-5p	2.09	0.166052849	3.85	0.289632275	1.06	0.780609809	3.38	0.295922244
m2258	hsa-miR-7-1-3p	1.1	0.37429678	0.97	0.627831569	1.09	0.339312639	0.92	0.04773057
m2263	hsa-miR-7106-3p	2.02	0.496112473	1.37	0.705730998	1.29	0.818142315	0.65	0.672813627
m2264	hsa-miR-7106-5p	1.49	0.630331069	2.32	0.254981034	2.2	0.558898182	1.78	0.617204183
m2265	hsa-miR-7107-3p	0.68	0.044978598	1.06	0.54997805	0.92	0.764316228	1.03	0.843186857
m2266	hsa-miR-7107-5p	1.36	0.762227233	2.33	0.331775088	0.94	0.954296519	2.23	0.418764707
m2267	hsa-miR-7108-3p	0.46	0.263341594	0.98	0.982615465	0.98	0.987290437	0.86	0.865401433
m2268	hsa-miR-7108-5p	0.45	0.247652981	1.15	0.871243642	1.97	0.181172951	2.11	0.349009084
m2269	hsa-miR-7109-3p	0.41	0.162795955	1.38	0.566502194	1.85	0.393802838	0.95	0.928342688
m2271	hsa-miR-711	1.34	0.100459347	1.37	0.132081204	2.18	0.314826006	4.32	0.084150586
m2275	hsa-miR-7111-5p	4.33	0.322945941	1.37	0.132081204	3.45	0.396201987	3.27	0.316435183
m2277	hsa-miR-7112-5p	1.34	0.100459347	1.37	0.132081204	1.06	0.780609809	1.34	0.016456764
m2278	hsa-miR-7113-3p	1.34	0.100459347	1.37	0.132081204	1.06	0.780609809	1.34	0.016456764
m2280	hsa-miR-7114-3p	2.14	0.535982406	1	0.997682733	1.45	0.616291877	0.95	0.950081424
m2282	hsa-miR-7150	1.34	0.100459347	1.37	0.132081204	1.06	0.780609809	1.34	0.016456764
m2283	hsa-miR-7151-3p	1.34	0.100459347	1.37	0.132081204	1.06	0.780609809	1.34	0.016456764
m2285	hsa-miR-7152-3p	0.44	0.456357375	0.44	0.461840411	0.34	0.392359784	0.43	0.454439371
m2288	hsa-miR-7154-3p	1.12	0.725408278	1.98	0.002307289	1.23	0.284474729	0.96	0.816184037
m2289	hsa-miR-7154-5p	3.21	0.276974006	1.37	0.132081204	1.06	0.780609809	1.34	0.016456764
m2292	hsa-miR-7156-3p	2.59	0.063008127	2.46	0.074307555	2.32	0.041693088	1.56	0.449603038
m2295	hsa-miR-7157-5p	0.47	0.539513023	1.1	0.932254729	1.15	0.876607329	1.65	0.568638891
m2321	hsa-miR-767-3p	0.93	0.88633845	1	0.9964265	0.48	0.296435465	0.53	0.343937187
m2325	hsa-miR-770-5p	1.34	0.100459347	1.37	0.132081204	1.06	0.780609809	1.34	0.016456764
m2326	hsa-miR-7702	0.61	0.5186825	0.49	0.357757388	1.08	0.934886345	1.09	0.91111294
m2327	hsa-miR-7703	4.71	0.317953533	1.37	0.132081204	1.06	0.780609809	1.34	0.016456764
m2331	hsa-miR-7843-3p	1.34	0.100459347	1.37	0.132081204	1.06	0.780609809	2.24	0.24419852
m2334	hsa-miR-7845-5p	0.56	0.502691161	0.81	0.789136693	0.44	0.40302439	1.76	0.595092211
m2336	hsa-miR-7847-3p	1.52	0.517428677	2.02	0.260172137	1.52	0.33117685	1.02	0.967626194
m2337	hsa-miR-7848-3p	1.34	0.100459347	2.5	0.315116383	1.06	0.780609809	1.34	0.016456764
m2341	hsa-miR-7852-3p	0.56	0.502691161	0.57	0.511756205	0.44	0.40302439	0.56	0.499141997
m2343	hsa-miR-7854-3p	0.28	0.417137385	0.81	0.835322612	0.57	0.644133681	0.47	0.549227514
m2346	hsa-miR-7973	1.5	0.376939673	1.02	0.931431825	1.08	0.739290152	2.44	0.131239642
m2356	hsa-miR-8055	2.35	0.138932001	1.94	0.421875639	4.31	0.047283139	3.25	0.2086211
m2363	hsa-miR-8062	0.58	0.399273098	0.48	0.195781895	0.62	0.27710697	1.04	0.888542873
m2367	hsa-miR-8066	0.72	0.111332903	0.67	0.00889693	0.58	0.028588376	0.66	0.045630383
m2370	hsa-miR-8069	1.34	0.100459347	3.49	0.276663091	3.87	0.349099679	3.59	0.315022504
m2371	hsa-miR-8070	2.15	0.504660885	0.62	0.513545161	1.9	0.57176482	1.73	0.577377002
m2372	hsa-miR-8071	0.82	0.672641837	0.51	0.096735203	0.66	0.39588139	0.5	0.246322171
m2374	hsa-miR-8073	0.31	0.193544904	0.58	0.429536338	0.76	0.689975488	0.66	0.622887194
m2380	hsa-miR-8079	1.34	0.100459347	1.37	0.132081204	1.06	0.780609809	1.34	0.016456764
m2381	hsa-miR-8080	1.34	0.100459347	1.37	0.132081204	1.06	0.780609809	2.56	0.25092648
m2386	hsa-miR-8085	1.34	0.100459347	4.2	0.299575632	3.03	0.338901804	1.34	0.016456764
m2389	hsa-miR-8088	0.41	0.186099885	0.76	0.684239859	0.75	0.671042462	1.65	0.643596046
m2390	hsa-miR-8089	1.78	0.449154436	0.86	0.709596755	2.25	0.467084036	1.12	0.793801952
m2395	hsa-miR-874-5p	1.26	0.675794215	2.48	0.141383294	1.22	0.628563794	1.14	0.791182177
m2404	hsa-miR-887-3p	1.34	0.100459347	3.07	0.331727746	1.06	0.780609809	1.34	0.016456764
m2409	hsa-miR-889-5p	1.34	0.100459347	1.37	0.132081204	1.06	0.780609809	1.34	0.016456764
m2414	hsa-miR-892a	0.66	0.073624611	0.49	0.026212208	0.64	0.034393558	0.81	0.155551017
m2417	hsa-miR-892c-5p	1.44	0.617995679	1.41	0.722774598	0.82	0.828198838	0.49	0.471975813
m2423	hsa-miR-924	4.61	0.087373421	2.02	0.304227262	1.86	0.452031235	2.48	0.311974318
m2436	hsa-miR-937-5p	0.56	0.502691161	1.05	0.956253459	0.44	0.40302439	1.24	0.796454499
m2438	hsa-miR-939-3p	0.9	0.831498768	1.24	0.395759973	1.29	0.351198774	0.41	0.188649467
m2439	hsa-miR-939-5p	0.97	0.869333331	0.67	0.033699239	0.81	0.119307501	1.03	0.806406117
m2440	hsa-miR-940	0.38	0.17668017	0.97	0.965483402	0.93	0.902001783	0.23	0.064194871
m2459	hsa_piR_000093/gb/DQ570058/Homo	3.59	0.291925704	3.07	0.331727746	3.59	0.346428106	4.17	0.142181892
m2460	hsa_piR_000215/gb/DQ570231/Homo	2.84	0.255511318	1.37	0.132081204	1.06	0.780609809	1.34	0.016456764
m2461	hsa_piR_000441/gb/DQ570540/Homo	0.5	0.417496354	0.95	0.922703632	0.56	0.494126433	0.68	0.651993115
m2463	hsa_piR_000560/gb/DQ570698/Homo	2.44	0.310707647	4.28	0.097414655	2.18	0.314826006	1.34	0.016456764
m2464	hsa_piR_000651/gb/DQ570812/Homo	1.4	0.645199694	1.22	0.815601097	2.15	0.197163536	1.06	0.950122844
m2467	hsa_piR_000775/gb/DQ570968/Homo	0.81	0.838270066	2.35	0.260094354	0.98	0.983464563	0.86	0.876276199
m2471	hsa_piR_000823/gb/DQ571031/Homo	2.03	0.255799562	0.94	0.835259169	1.64	0.418252073	1.47	0.199576049
m2472	hsa_piR_000848/gb/DQ571067/Homo	0.62	0.501944715	0.62	0.513545161	0.48	0.381329555	0.61	0.496947979
m2473	hsa_piR_001040/gb/DQ571333/Homo	1.34	0.100459347	4.2	0.346982364	1.06	0.780609809	1.34	0.016456764
m2489	hsa_piR_002158/gb/DQ572892/Homo	0.62	0.336571346	0.93	0.787659707	0.66	0.35727074	0.5	0.144203269
m2490	hsa_piR_002286/gb/DQ573083/Homo	0.62	0.501944715	1.14	0.864325118	0.48	0.381329555	0.61	0.496947979
m2493	hsa_piR_002485/gb/DQ573352/Homo	1.2	0.848946725	0.84	0.866907967	0.22	0.383478113	0.28	0.416339516
m2494	hsa_piR_002631/gb/DQ573556/Homo	1.34	0.100459347	1.37	0.132081204	1.06	0.780609809	1.34	0.016456764
m2495	hsa_piR_002852/gb/DQ573835/Homo	0.47	0.217322969	1.06	0.904680409	0.99	0.979158456	1.24	0.699463636
m2496	hsa_piR_003231/gb/DQ574379/Homo	0.27	0.166590337	0.28	0.168918513	0.73	0.701910093	0.36	0.221391981
m2498	hsa_piR_003672/gb/DQ574991/Homo	3.21	0.276974006	8.32	0.10443349	3.87	0.349099679	3.14	0.301831638
m2499	hsa_piR_004152/gb/DQ575658/Homo	0.72	0.741032198	2.37	0.167051742	1.17	0.890333456	0.71	0.749087852
m2505	hsa_piR_004506/gb/DQ576200/Homo	0.49	0.25363006	1.09	0.756138931	1.61	0.502127192	1.12	0.827335474
m2506	hsa_piR_004660/gb/DQ576399/Homo	1.34	0.100459347	1.37	0.132081204	1.06	0.780609809	1.34	0.016456764
m2509	hsa_piR_004801/gb/DQ576605/Homo	2.39	0.247760962	1.47	0.62410087	2.03	0.403161109	1.57	0.065517489
m2510	hsa_piR_004918/gb/DQ576766/Homo	0.89	0.90415854	1.89	0.441548719	2.96	0.269084236	1.85	0.544582693
m2513	hsa_piR_005005/gb/DQ576897/Homo	1.34	0.100459347	1.37	0.132081204	4.43	0.353141381	1.79	0.163081044
m2516	hsa_piR_005177/gb/DQ577145/Homo	0.37	0.424894471	0.37	0.429011579	0.29	0.375662035	0.37	0.423525182
m2517	hsa_piR_005264/gb/DQ577247/Homo	1.34	0.100459347	1.37	0.132081204	3.59	0.346428106	1.34	0.016456764
m2519	hsa_piR_005337/gb/DQ577347/Homo	3.21	0.276974006	1.37	0.132081204	1.06	0.780609809	1.34	0.016456764
m2524	hsa_piR_006701/gb/DQ579162/Homo	1.34	0.100459347	1.37	0.132081204	1.06	0.780609809	1.34	0.016456764
m2526	hsa_piR_007056/gb/DQ579628/Homo	1.34	0.100459347	1.37	0.132081204	1.06	0.780609809	1.34	0.016456764
m2527	hsa_piR_007294/gb/DQ579940/Homo	1.04	0.79676586	2.04	0.017276541	1.61	0.067355593	1.14	0.739042355
m2531	hsa_piR_007832/gb/DQ580660/Homo	0.27	0.078321777	0.57	0.315631054	0.78	0.645147319	0.34	0.107667308
m2532	hsa_piR_007851/gb/DQ580687/Homo	1.34	0.100459347	1.37	0.132081204	1.06	0.780609809	1.34	0.016456764
m2534	hsa_piR_008026/gb/DQ580917/Homo	2.84	0.255511318	1.37	0.132081204	1.06	0.780609809	1.34	0.016456764
m2539	hsa_piR_008793/gb/DQ581930/Homo	1.34	0.100459347	1.37	0.132081204	1.06	0.780609809	1.34	0.016456764
m2540	hsa_piR_008871/gb/DQ582034/Homo	1.13	0.901443389	0.44	0.461840411	2.4	0.34647234	2.24	0.346828374
m2541	hsa_piR_008921/gb/DQ582102/Homo	1.34	0.100459347	1.37	0.132081204	1.06	0.780609809	1.34	0.016456764
m2543	hsa_piR_008983/gb/DQ582175/Homo	1.34	0.100459347	3.07	0.331727746	3.59	0.346428106	1.34	0.016456764
m2547	hsa_piR_009228/gb/DQ582496/Homo	0.99	0.961925368	0.42	0.081722188	0.93	0.813205602	1.18	0.571089884
m2548	hsa_piR_009275/gb/DQ582547/Homo	1.45	0.637579493	0.6	0.61880129	1.08	0.928280539	2.42	0.332369517
m2550	hsa_piR_009295/gb/DQ582567/Homo	0.8	0.462093429	0.5	0.102737404	1.01	0.972846087	0.7	0.326301938
m2553	hsa_piR_009900/gb/DQ583331/Homo	1.34	0.100459347	1.37	0.132081204	1.06	0.780609809	2.16	0.202431903
m2556	hsa_piR_009981/gb/DQ583434/Homo	0.48	0.453863369	2.38	0.090812907	2.2	0.558898182	1.25	0.750753247
m2557	hsa_piR_010023/gb/DQ583490/Homo	1.34	0.100459347	1.93	0.277365766	3.59	0.346428106	1.79	0.163081044
m2559	hsa_piR_010172/gb/DQ583699/Homo	1.34	0.100459347	1.37	0.132081204	1.06	0.780609809	1.34	0.016456764
m2564	hsa_piR_011187/gb/DQ585094/Homo	1.34	0.100459347	10.02	0.122028924	3.87	0.349099679	3.14	0.301831638
m2565	hsa_piR_011188/gb/DQ585095/Homo	1.03	0.841837284	1.06	0.790532563	1.08	0.700630002	1.37	0.01636104
m2566	hsa_piR_011300/gb/DQ585261/Homo	0.48	0.607813544	0.71	0.79551339	0.94	0.953519279	1.87	0.43004281
m2568	hsa_piR_011422/gb/DQ585430/Homo	0.61	0.434403736	0.88	0.622613288	0.5	0.144733556	0.82	0.667981972
m2575	hsa_piR_012925/gb/DQ587514/Homo	1.34	0.100459347	1.37	0.132081204	1.06	0.780609809	1.34	0.016456764
m2576	hsa_piR_012957/gb/DQ587558/Homo	1.34	0.100459347	1.37	0.132081204	1.06	0.780609809	1.34	0.016456764
m2578	hsa_piR_013306/gb/DQ588040/Homo	1.07	0.741547569	1.02	0.952471739	1.29	0.120757922	1.47	0.010095939
m2584	hsa_piR_013851/gb/DQ588919/Homo	1.34	0.100459347	5.27	0.319053884	1.06	0.780609809	1.34	0.016456764
m2586	hsa_piR_013856/gb/DQ588926/Homo	3.9	0.315124012	1.37	0.132081204	6.07	0.136149856	6.07	0.167362566
m2587	hsa_piR_014033/gb/DQ589177/Homo	1.89	0.269031413	3.7	0.169926113	1.06	0.780609809	1.79	0.163081044
m2588	hsa_piR_014172/gb/DQ589368/Homo	0.68	0.666794109	0.44	0.44675331	0.34	0.3766051	0.97	0.96928885
m2589	hsa_piR_014181/gb/DQ589377/Homo	0.91	0.756786264	0.45	0.111060984	0.97	0.889103405	0.84	0.508980119
m2592	hsa_piR_014629/gb/DQ590023/Homo	0.85	0.834319915	2.11	0.193798054	1.03	0.976554239	1.6	0.478655323
m2593	hsa_piR_014632/gb/DQ590026/Homo	1.34	0.100459347	1.37	0.132081204	1.06	0.780609809	1.34	0.016456764
m2594	hsa_piR_014635/gb/DQ590029/Homo	1.34	0.100459347	1.37	0.132081204	1.06	0.780609809	1.34	0.016456764
m2595	hsa_piR_014636/gb/DQ590030/Homo	2.48	0.263147411	1.77	0.416835735	1.26	0.779993472	2.18	0.396471636
m2596	hsa_piR_014709/gb/DQ590135/Homo	1.34	0.100459347	1.37	0.132081204	1.06	0.780609809	1.34	0.016456764
m2598	hsa_piR_014817/gb/DQ590275/Homo	1.34	0.100459347	1.37	0.132081204	1.06	0.780609809	1.34	0.016456764
m2599	hsa_piR_014879/gb/DQ590348/Homo	0.48	0.453863369	1.77	0.605445751	0.38	0.377446831	0.48	0.451289119
m2602	hsa_piR_014959/gb/DQ590455/Homo	0.78	0.623375858	0.6	0.461360331	0.79	0.68091898	0.33	0.078763532
m2604	hsa_piR_015149/gb/DQ590703/Homo	1.38	0.787903889	1.1	0.922176026	0.46	0.529892736	1.25	0.801031229
m2606	hsa_piR_015249/gb/DQ590830/Homo	0.79	0.39107498	0.5	0.143744645	0.87	0.662549365	0.67	0.216488055
m2607	hsa_piR_015254/gb/DQ590835/Homo	3.21	0.276974006	5.27	0.319053884	3.59	0.346428106	2.69	0.28112466
m2611	hsa_piR_015852/gb/DQ591665/Homo	0.41	0.079270593	0.3	0.021499807	0.26	0.007508178	0.36	0.071434612
m2612	hsa_piR_016214/gb/DQ592117/Homo	1.23	0.762374244	1.56	0.563340197	1.63	0.297373832	2.1	0.100553817
m2613	hsa_piR_016240/gb/DQ592148/Homo	1.34	0.100459347	1.37	0.132081204	1.06	0.780609809	1.34	0.016456764
m2615	hsa_piR_016374/gb/DQ592313/Homo	0.2	0.168407346	0.45	0.370541794	0.15	0.152376683	0.19	0.167864171
m2619	hsa_piR_016735/gb/DQ593039/Homo	1.7	0.495299195	0.75	0.003458793	1.73	0.430829524	0.99	0.903301728
m2623	hsa_piR_016796/gb/DQ593114/Homo	1.72	0.066194293	1.37	0.132081204	1.06	0.780609809	1.34	0.016456764
m2624	hsa_piR_016828/gb/DQ593158/Homo	1.34	0.100459347	1.37	0.132081204	1.06	0.780609809	1.34	0.016456764
m2628	hsa_piR_016970/gb/DQ593407/Homo	2.44	0.061642997	1.31	0.350684179	1.37	0.596298505	1.26	0.653587746
m2631	hsa_piR_017033/gb/DQ593538/Homo	0.95	0.660244346	1.05	0.511984952	0.81	0.057579466	0.92	0.383159547
m2633	hsa_piR_017081/gb/DQ593605/Homo	1.34	0.100459347	1.37	0.132081204	1.06	0.780609809	1.34	0.016456764
m2634	hsa_piR_017094/gb/DQ593621/Homo	1.34	0.100459347	1.37	0.132081204	1.06	0.780609809	1.34	0.016456764
m2636	hsa_piR_017138/gb/DQ593692/Homo	0.44	0.441152644	0.44	0.44675331	0.34	0.3766051	0.44	0.439136943
m2638	hsa_piR_017184/gb/DQ593752/Homo	0.49	0.05324525	0.51	0.102854525	0.55	0.088543754	0.7	0.218711292
m2640	hsa_piR_017295/gb/DQ593909/Homo	1.34	0.100459347	1.37	0.132081204	1.06	0.780609809	1.34	0.016456764
m2641	hsa_piR_017318/gb/DQ593939/Homo	0.78	0.49900629	0.57	0.253577564	1.15	0.7690764	0.39	0.089641348
m2642	hsa_piR_017458/gb/DQ594126/Homo	1.34	0.100459347	1.37	0.132081204	1.06	0.780609809	1.34	0.016456764
m2648	hsa_piR_017848/gb/DQ594634/Homo	0.35	0.147679934	0.35	0.151084928	0.27	0.117728753	0.35	0.145692902
m2650	hsa_piR_018080/gb/DQ594912/Homo	1.34	0.100459347	1.37	0.132081204	1.06	0.780609809	1.34	0.016456764
m2653	hsa_piR_018454/gb/DQ595385/Homo	1.34	0.100459347	1.37	0.132081204	1.06	0.780609809	1.34	0.016456764
m2659	hsa_piR_018876/gb/DQ595933/Homo	1.34	0.100459347	1.37	0.132081204	1.06	0.780609809	1.34	0.016456764
m2661	hsa_piR_019050/gb/DQ596155/Homo	2.62	0.143387413	1.33	0.497662824	0.78	0.533134019	1.29	0.497416878
m2662	hsa_piR_019068/gb/DQ596183/Homo	1.34	0.100459347	1.37	0.132081204	1.06	0.780609809	2.56	0.25092648
m2663	hsa_piR_019179/gb/DQ596327/Homo	0.96	0.896266545	0.66	0.225974939	0.73	0.119419965	0.53	0.048200229
m2664	hsa_piR_019324/gb/DQ596538/Homo	0.2	0.174371261	0.48	0.419846269	0.56	0.531553124	0.38	0.311023003
m2665	hsa_piR_019368/gb/DQ596603/Homo	0.28	0.417137385	0.95	0.959194874	0.74	0.80020453	0.75	0.796596796
m2667	hsa_piR_019485/gb/DQ596756/Homo	0.62	0.501944715	0.62	0.513545161	0.48	0.381329555	0.61	0.496947979
m2670	hsa_piR_019557/gb/DQ596845/Homo	0.62	0.501944715	0.88	0.86069594	0.48	0.381329555	0.61	0.496947979
m2671	hsa_piR_019632/gb/DQ596936/Homo	0.36	0.434433731	0.36	0.438320415	0.43	0.490011138	0.71	0.74458118
m2676	hsa_piR_019822/gb/DQ597215/Homo	2.98	0.32876703	1.37	0.132081204	1.06	0.780609809	1.34	0.016456764
m2687	hsa_piR_020305/gb/DQ597887/Homo	1.34	0.100459347	3.64	0.34103554	2.75	0.333367185	2.24	0.24419852
m2691	hsa_piR_020362/gb/DQ597968/Homo	1.34	0.100459347	1.37	0.132081204	1.06	0.780609809	1.34	0.016456764
m2696	hsa_piR_020391/gb/DQ598016/Homo	5.16	0.412372279	1.06	0.873991356	3.9	0.403616964	1.32	0.651186215
m2697	hsa_piR_020401/gb/DQ598029/Homo	0.73	0.584434654	1.31	0.536436305	0.42	0.189341506	0.65	0.47179303
m2700	hsa_piR_020466/gb/DQ598130/Homo	0.17	0.002159364	1.19	0.715546615	0.96	0.928723243	1.38	0.568285147
m2704	hsa_piR_020496/gb/DQ598175/Homo	0.53	0.305723118	1.35	0.676632398	1.68	0.383986883	2.21	0.264890781
m2712	hsa_piR_020582/gb/DQ598312/Homo	4.76	0.308353053	0.93	0.871301639	3.89	0.37965105	1.41	0.30018931
m2724	hsa_piR_021214/gb/DQ599147/Homo	0.98	0.972414612	0.37	0.224397169	0.58	0.422616125	0.24	0.14869502
m2726	hsa_piR_021474/gb/DQ599478/Homo	0.49	0.474501967	0.5	0.481359654	0.39	0.396516368	0.49	0.471975813
m2730	hsa_piR_022039/gb/DQ600199/Homo	1.34	0.100459347	1.37	0.132081204	1.06	0.780609809	1.34	0.016456764
m2731	hsa_piR_022290/gb/DQ600508/Homo	0.23	0.034846409	0.88	0.834706926	0.9	0.868113495	0.38	0.086311183
m2732	hsa_piR_022296/gb/DQ600515/Homo	1.34	0.100459347	4.2	0.346982364	1.62	0.268795673	3.14	0.301831638
m2733	hsa_piR_022408/gb/DQ600656/Homo	1.34	0.100459347	1.37	0.132081204	1.06	0.780609809	1.34	0.016456764
m2735	hsa_piR_022421/gb/DQ600670/Homo	3.05	0.289229984	4.56	0.307434094	1.06	0.780609809	6.65	0.351568079
m2740	hsa_piR_022761/gb/DQ601135/Homo	0.37	0.424894471	0.37	0.429011579	0.29	0.375662035	0.37	0.423525182
