# Supplementary material for: Data on microRNA transcriptomic signatures, predicted gene targets and pathway analysis in response to cetuximab or panitumumab in colorectal cancer cells
Source: Data Brief. 2026 Apr 16;66:112753. doi: 10.1016/j.dib.2026.112753 (PMC13099932; doi:10.1016/j.dib.2026.112753)
Supplement: Supplementary file 2 [file mmc2.csv]

		HT29-Ctx10		HT29-Ctx100		HT29-Pani10		HT29-Pani100
		FC	Pval	FC	Pval	FC	Pval	FC	Pval
m21	miR-100-3p	2.59	0.155087285	1.07	0.918633967	1.34	0.583903332	1.37	0.575683783
m23	miR-101-3p	1.01	0.804021255	1.03	0.419390727	0.99	0.564978662	0.91	0.040610869
m24	miR-101-5p	0.96	0.739101843	1.04	0.712805126	1.03	0.703799295	0.78	0.012916645
m40	miR-1178-5p	1.64	0.416572688	2.19	0.218743499	1.04	0.925431967	1.04	0.896101232
m47	miR-1184	1.14	0.821409717	1.14	0.652737964	2	0.250434488	0.99	0.974586784
m48	miR-1185-1-3p	1.59	0.10987032	0.93	0.8382697	1.74	0.038144697	2.79	0.026057709
m58	miR-1204	1.2	0.828920462	1.43	0.510610393	1.21	0.74828661	0.43	0.251247773
m62	miR-122-3p	0.58	0.363248069	0.75	0.626045456	0.49	0.306655794	0.51	0.217863637
m65	miR-1224-5p	3.53	0.330776229	1.52	0.108085715	1.32	0.210615314	1.43	0.238130468
m67	miR-1225-5p	0.3	0.163148417	0.34	0.193500746	0.31	0.170355988	0.31	0.165501283
m69	miR-1226-5p	0.41	0.178185778	0.35	0.15071014	1.57	0.646017808	0.41	0.182180154
m72	miR-1228-5p	0.91	0.880369701	0.73	0.552624795	0.22	0.037718573	0.23	0.035502819
m76	miR-1233-3p	0.83	0.542556537	0.76	0.336318383	0.41	0.04047696	0.87	0.558589924
m77	miR-1233-5p	4.28	0.329034292	0.63	0.305127135	0.73	0.486617718	2.56	0.420911718
m80	miR-1236-5p	1.27	0.577498429	0.79	0.467526407	1.46	0.548020544	0.37	0.006180201
m83	miR-1238-3p	1.02	0.934149132	2.13	0.352144213	3.24	0.330178125	1.5	0.360019412
m84	miR-1238-5p	0.35	0.323164679	0.39	0.36202303	0.35	0.330579099	0.35	0.326611658
m85	miR-124-3p	0.49	0.300781784	0.55	0.384284849	0.5	0.321441472	0.5	0.307216183
m96	miR-1249-3p	1.04	0.895429435	1.24	0.168020151	1.18	0.429937205	1.39	0.058022264
m105	miR-1254	0.71	0.009286669	0.82	0.233908994	1.01	0.932700404	0.85	0.056033397
m110	miR-1258	2.21	0.173574651	1.61	0.491407888	2.83	0.059494805	1.54	0.475809197
m111	miR-125a-3p	0.82	0.026824231	0.87	0.016695341	0.89	0.030070554	0.89	0.034104204
m114	miR-125b-2-3p	1.41	0.437213233	1.68	0.260213612	1.72	0.348871161	2.15	0.086452035
m123	miR-1264	0.99	0.964700669	0.7	0.008427945	0.76	0.152223949	0.79	0.207573485
m136	miR-1271-5p	0.72	0.774555792	0.73	0.789278726	1.09	0.946265558	0.2	0.341688065
m144	miR-1273g-5p	0.43	0.276892498	0.79	0.748957331	0.68	0.591433753	0.74	0.70942627
m146	miR-1273h-5p	0.69	0.598472277	0.72	0.588774072	0.2	0.073753123	1.01	0.995640744
m168	miR-129-5p	1.26	0.612488788	2.38	0.456244315	2.6	0.272897576	2.19	0.436438235
m171	miR-1292-3p	0.29	0.046525564	0.44	0.183443387	0.23	0.0361966	0.23	0.033760557
m175	miR-1295a	0.68	0.300277184	0.43	0.11029312	0.93	0.808346042	0.77	0.505531448
m176	miR-1295b-3p	1.63	0.648352355	1.65	0.343975254	1.28	0.734725431	0.41	0.182180154
m194	miR-130a-5p	0.62	0.509612265	0.49	0.348036109	0.3	0.166563153	0.55	0.384577253
m201	miR-1324	0.79	0.531451275	1.22	0.605215732	0.48	0.179322111	0.59	0.260728285
m205	miR-134-3p	0.72	0.628946964	0.8	0.735781767	0.3	0.153975174	0.32	0.16466827
m212	miR-136-3p	2.11	0.437915392	0.36	0.223549021	0.36	0.233139556	1.13	0.865635298
m218	miR-139-3p	1.35	0.434265875	1.3	0.473996621	0.98	0.966281671	1.84	0.053414486
m239	miR-1470	0.3	0.140721745	0.34	0.163443711	0.17	0.078828675	0.54	0.383925568
m249	miR-150-3p	1.04	0.922698795	0.63	0.454134387	0.48	0.302110037	0.62	0.421341275
m257	miR-1537-3p	3.09	0.116373899	2.95	0.129543725	3.05	0.119972319	1.9	0.306344196
m265	miR-1587	2.77	0.485561013	0.39	0.314432275	0.68	0.611491205	0.99	0.985959577
m302	miR-18b-3p	1.02	0.934149132	0.89	0.727586612	2.65	0.320404087	2.49	0.142913425
m307	miR-1909-5p	8.26	0.352205868	1.17	0.861641155	0.98	0.971814099	3.65	0.454461624
m310	miR-190b	1.23	0.017970245	1.22	0.05997658	1.13	0.091338808	1.24	0.02647787
m315	miR-1911-3p	1.41	0.720770496	1.23	0.762059848	1.14	0.874234521	0.44	0.314795921
m317	miR-1912	2.94	0.334484063	0.89	0.727586612	1.04	0.925431967	1.04	0.896101232
m318	miR-1913	1.31	0.69844766	1.83	0.30983466	0.7	0.484306241	2.6	0.445005531
m321	miR-1915-3p	0.27	0.179655456	0.65	0.606616201	0.41	0.277035605	0.82	0.814941441
m322	miR-1915-5p	0.49	0.33056745	0.87	0.80526204	0.31	0.141022154	1.23	0.710070541
m325	miR-193a-3p	0.47	0.156059921	0.73	0.247208574	0.66	0.285041597	0.9	0.801257173
m335	miR-196b-3p	1.28	0.086757272	1.03	0.819883143	1.12	0.469326546	0.98	0.910432656
m350	miR-19b-2-5p	1.57	0.400792848	0.89	0.727586612	2.39	0.427283196	3.58	0.225817572
m364	miR-204-3p	1.02	0.934149132	1.46	0.540331783	1.54	0.415800168	2.01	0.389829849
m382	miR-210-5p	1.02	0.934149132	0.89	0.727586612	3.39	0.163851751	1.04	0.896101232
m386	miR-2113	0.64	0.272495207	2.02	0.529277522	0.64	0.335589029	0.65	0.28525473
m396	miR-214-3p	1.33	0.604769672	0.48	0.309132959	0.57	0.441225728	0.38	0.240288844
m400	miR-216a-3p	0.88	0.856510335	0.44	0.237450518	0.46	0.294225892	1.29	0.816954201
m402	miR-216b-3p	1.55	0.540702776	1.86	0.434147145	0.28	0.218795313	1.48	0.53860677
m424	miR-2276-5p	1.56	0.362756692	1.52	0.433919023	1.89	0.224671204	0.24	0.038539805
m440	miR-2467-5p	1.72	0.4535932	1.73	0.518431515	2.39	0.181011532	2.36	0.171156229
m445	miR-2682-3p	1.02	0.934149132	2.69	0.350743678	1.04	0.925431967	1.04	0.896101232
m456	miR-28-5p	2.09	0.377602117	1.33	0.281465793	1.31	0.279243564	1.36	0.317508168
m457	miR-2861	1.02	0.934149132	0.89	0.727586612	2.65	0.320404087	1.04	0.896101232
m460	miR-296-5p	0.44	0.113558376	0.99	0.98579317	0.86	0.738729624	1.16	0.725319565
m472	miR-300	0.9	0.868262828	0.91	0.850116067	0.75	0.573504718	0.24	0.037424768
m481	miR-302c-3p	0.87	0.904214995	0.28	0.389645203	0.2	0.342420435	0.2	0.341688065
m484	miR-302d-5p	0.41	0.19257282	0.72	0.628700724	0.47	0.263536782	0.34	0.12950075
m485	miR-302e	1.02	0.934149132	0.89	0.727586612	1.04	0.925431967	2.01	0.389829849
m505	miR-3117-5p	0.36	0.199488783	0.49	0.340242309	0.36	0.209667753	0.36	0.202747315
m508	miR-3120-3p	0.46	0.208778786	0.52	0.32456445	0.61	0.382881492	0.82	0.707789269
m509	miR-3121-3p	0.21	0.123006487	1.17	0.799799602	0.76	0.689109889	0.56	0.464026494
m517	miR-3126-5p	5.36	0.311711061	2.58	0.350781142	1.55	0.338704901	3.76	0.209869032
m522	miR-3129-5p	1.07	0.861720944	0.45	0.026657073	0.48	0.091181008	0.83	0.473771853
m526	miR-3132	0.98	0.965608221	2.75	0.343575708	1.85	0.362661446	1.78	0.391824507
m528	miR-3134	0.59	0.338044766	0.87	0.816882452	0.31	0.088869569	0.29	0.068711352
m532	miR-3136-5p	0.89	0.300674256	1.08	0.686090343	0.79	0.043054319	0.8	0.118602508
m533	miR-3137	2.83	0.175987897	1.46	0.600116126	1.72	0.466434863	1.06	0.939564424
m535	miR-3139	1.24	0.148210699	1.47	0.067757414	1.44	0.001177172	0.97	0.841281092
m546	miR-3147	0.22	0.208213099	0.46	0.423331501	0.66	0.640723623	0.97	0.972060144
m547	miR-3148	0.65	0.476860669	0.23	0.025144	0.57	0.267709147	0.68	0.548501122
m551	miR-3150b-5p	0.86	0.832212867	0.57	0.456799224	1.45	0.589222421	0.5	0.365991459
m557	miR-3154	1.02	0.959548397	0.7	0.025969952	0.71	0.210842488	0.83	0.3461531
m561	miR-3156-5p	1.02	0.934149132	0.89	0.727586612	1.04	0.925431967	2.04	0.321410649
m565	miR-3159	1.23	0.512955136	1.24	0.535928378	1.39	0.000430519	1.07	0.716335396
m568	miR-3161	0.92	0.706452165	0.98	0.904417575	0.82	0.031103395	0.99	0.908941729
m574	miR-3166	0.39	0.217973515	0.81	0.79813014	0.93	0.898066729	1.91	0.304891176
m575	miR-3167	1.97	0.33025942	3.07	0.150733234	2.34	0.169514614	2.35	0.182227661
m576	miR-3168	0.96	0.975362384	2.75	0.529416109	0.45	0.567626075	0.05	0.312609769
m578	miR-3171	0.76	0.657655318	0.27	0.109314215	0.84	0.854731329	0.49	0.266548989
m584	miR-3177-3p	2.39	0.364093921	0.89	0.727586612	1.04	0.925431967	3.46	0.337414512
m585	miR-3177-5p	0.5	0.132004859	0.66	0.376023281	0.78	0.454086219	1.18	0.48165603
m588	miR-3180	0.51	0.228709096	0.53	0.341671125	0.52	0.306280378	0.42	0.168259432
m590	miR-3181	1.64	0.416572688	2.35	0.351112872	4.95	0.055258507	1.96	0.339653144
m592	miR-3183	0.41	0.187174472	0.79	0.593352435	0.76	0.563302722	0.22	0.073836121
m593	miR-3185	0.48	0.216005226	1.52	0.282557489	1.13	0.818403542	1.16	0.765462888
m594	miR-3186-3p	0.46	0.090748986	0.69	0.21455637	0.37	0.049423814	0.66	0.284901106
m595	miR-3186-5p	1.28	0.597911096	1.03	0.964766198	2.5	0.234428959	2.68	0.226362914
m601	miR-3190-3p	0.3	0.163148417	0.42	0.264878798	0.31	0.170355988	0.55	0.390631799
m605	miR-3192-3p	0.45	0.104788924	0.83	0.504497384	0.71	0.247655163	0.71	0.344054111
m608	miR-3194-3p	0.26	0.1693912	0.52	0.400271959	0.27	0.174407772	0.27	0.171298373
m610	miR-3195	0.53	0.251685101	0.7	0.432478146	0.46	0.209202733	0.62	0.379552479
m615	miR-32-3p	0.87	0.067503913	0.91	0.361142237	0.9	0.273360643	0.87	0.180516778
m626	miR-323a-3p	1.64	0.337216165	2.82	0.209270174	2.07	0.080888578	1.11	0.767956028
m637	miR-330-3p	0.91	0.160696858	0.84	0.022492474	0.89	0.144908266	0.9	0.153156738
m639	miR-331-3p	0.91	0.199183409	0.93	0.356377124	0.9	0.146498016	0.87	0.050641866
m651	miR-33b-3p	0.94	0.826689273	0.69	0.114504349	0.84	0.449022146	0.59	0.05134229
m660	miR-34a-3p	1.15	0.450098189	1.25	0.302782032	1.3	0.274291797	1.39	0.011209395
m665	miR-34c-5p	2.94	0.192044391	1.08	0.911494026	1.36	0.583570572	2.18	0.212424329
m667	miR-3591-5p	0.37	0.097592187	0.24	0.039910579	0.38	0.099964704	0.55	0.247807119
m685	miR-3616-3p	0.63	0.477385985	0.39	0.194187851	0.35	0.164774476	1.44	0.659288021
m690	miR-3619-3p	1.34	0.077266759	0.93	0.841306369	0.33	0.023844609	0.64	0.320645716
m691	miR-3619-5p	0.43	0.172409196	1.46	0.705873998	1.38	0.710496741	0.43	0.176754675
m696	miR-3622a-3p	0.55	0.014004973	0.76	0.022527487	0.44	0.001460875	0.71	0.096032594
m698	miR-3622b-3p	1.16	0.553759548	1.63	0.100949099	1.55	0.052605406	1.82	0.008838612
m699	miR-363-3p	1.09	0.912345124	0.59	0.546192591	2.62	0.042236667	2.25	0.334585981
m701	miR-3646	1.33	0.497519686	4.59	0.197461864	2.55	0.355935832	1.04	0.896101232
m702	miR-3648	1.28	0.684728345	0.39	0.165137876	0.86	0.853738516	1.9	0.574383702
m706	miR-3652	0.92	0.910476578	0.82	0.809464405	0.94	0.933287392	0.35	0.209568328
m732	miR-367-3p	0.5	0.061019557	0.9	0.66679722	0.62	0.07748952	0.6	0.073068322
m739	miR-3675-5p	1.06	0.869146073	2.03	0.109375074	1.36	0.552518906	1.19	0.668745445
m743	miR-3678-5p	3.06	0.243284453	2.24	0.390420081	2.57	0.079185698	1.89	0.190520862
m758	miR-3688-5p	1.54	0.493609226	0.48	0.303861856	0.56	0.390964778	1.83	0.493123569
m763	miR-3689e	2.25	0.380469244	1.9	0.354905727	1.04	0.925431967	1.04	0.896101232
m769	miR-3692-3p	0.88	0.131263161	0.77	0.001695605	0.8	0.05865004	0.87	0.123328708
m772	miR-370-5p	0.67	0.059261219	0.86	0.420546493	0.76	0.117761983	1.08	0.700138429
m774	miR-3714	0.64	0.679105696	0.21	0.318837197	0.24	0.339345869	1	0.999133508
m775	miR-371a-3p	0.51	0.670642421	0.5	0.66076445	1.56	0.771001727	1.12	0.939746154
m778	miR-371b-5p	1.08	0.483523776	0.94	0.87973078	0.4	0.044123297	0.87	0.682499236
m779	miR-372-3p	0.68	0.686695042	0.2	0.1896024	0.46	0.435106166	0.88	0.896895485
m782	miR-373-5p	0.42	0.226426045	0.86	0.819495159	0.33	0.162441917	0.8	0.739923116
m788	miR-375	1.97	0.374674633	1.87	0.406160015	2.13	0.37742883	1.94	0.395904919
m797	miR-377-5p	3.52	0.165907118	1.66	0.483863045	2.49	0.161363896	2.12	0.475438233
m800	miR-378b	1.64	0.416572688	2.24	0.351500149	1.04	0.925431967	1.44	0.334022008
m805	miR-378g	0.92	0.820448078	1.04	0.904044583	0.86	0.760618153	0.39	0.053257318
m809	miR-379-3p	1.76	0.314841989	0.77	0.747784283	2.41	0.148782037	2.75	0.388391021
m812	miR-380-5p	1.84	0.377546051	0.89	0.727586612	1.04	0.925431967	2.04	0.321410649
m817	miR-383-3p	1.08	0.911543554	0.4	0.292585164	0.68	0.632373386	0.88	0.885492113
m821	miR-3908	0.74	0.631896701	1.04	0.948051187	0.31	0.163957506	0.62	0.483943388
m826	miR-3912-5p	1.18	0.547986756	0.79	0.425695731	0.39	0.035116361	0.62	0.267892756
m832	miR-3917	0.98	0.984930007	0.73	0.730080928	0.36	0.361221313	0.36	0.357700736
m833	miR-3918	1.84	0.377546051	0.89	0.727586612	1.04	0.925431967	4.55	0.150291527
m838	miR-3922-5p	0.79	0.62015788	0.36	0.17899557	0.49	0.302504177	0.51	0.331559583
m840	miR-3924	1.3	0.4872906	0.89	0.727586612	3.17	0.128176466	3.96	0.164932087
m845	miR-3927-5p	2.61	0.141924035	1.18	0.784002166	2	0.393970418	1	0.994381364
m849	miR-3934-3p	1.35	0.03414328	1.3	0.209134492	0.94	0.585813928	1.11	0.699623677
m851	miR-3935	3.42	0.068022527	2.86	0.259739021	4.29	0.093108177	5.49	0.136840583
m852	miR-3936	2.94	0.334484063	2.32	0.423673118	4.82	0.000208742	2.75	0.03379669
m857	miR-3940-5p	2.83	0.05455177	1.78	0.293691737	1.87	0.208925359	2.52	0.03989247
m869	miR-3975	1.35	0.736379594	0.43	0.309420739	0.94	0.939663663	1.3	0.67733445
m871	miR-3977	1.09	0.867379735	0.65	0.383434994	0.67	0.441962872	0.2	0.040307254
m872	miR-3978	2.83	0.156173477	1.66	0.361815625	2.54	0.197493257	1.33	0.715736138
m881	miR-422a	3.97	0.137416171	2.24	0.351500149	3.46	0.329695713	4.59	0.362954065
m888	miR-4252	0.42	0.313133752	0.36	0.276504536	0.42	0.325341891	0.42	0.317825198
m894	miR-4258	0.41	0.178185778	0.67	0.540035964	0.41	0.193667018	0.41	0.182180154
m896	miR-4260	0.3	0.072625121	0.37	0.123973449	0.2	0.042749034	0.2	0.040992724
m897	miR-4261	0.32	0.219465043	0.6	0.529983987	0.32	0.226720555	0.32	0.222230298
m898	miR-4263	0.46	0.30556595	1.58	0.668240646	3.32	0.187482772	1.71	0.553975547
m899	miR-4264	0.35	0.354213052	0.31	0.325203261	0.36	0.361221313	0.36	0.357700736
m900	miR-4267	0.47	0.28060213	0.88	0.780335	0.66	0.578670668	0.21	0.057943581
m901	miR-4268	0.63	0.140055822	0.63	0.15329951	0.65	0.129821724	0.33	0.019614734
m906	miR-4273	2.42	0.197443605	1.19	0.805880171	1.16	0.855397836	1.62	0.548046389
m913	miR-4282	0.68	0.430330974	0.82	0.715315065	0.35	0.064513379	0.95	0.869719108
m914	miR-4283	2.25	0.380469244	2.8	0.35075566	2.49	0.317933782	1.04	0.896101232
m916	miR-4285	0.92	0.944073775	0.96	0.970364972	2.45	0.570419459	2.57	0.537957251
m919	miR-4288	0.56	0.517743549	0.65	0.56867192	0.65	0.576161407	0.46	0.385151857
m924	miR-4292	2.12	0.368487765	0.89	0.727586612	4.5	0.105607205	3.26	0.061289085
m925	miR-4293	0.83	0.650380717	0.84	0.582742909	0.5	0.139368369	0.54	0.180108148
m928	miR-4296	0.69	0.521485115	1.67	0.253167861	0.41	0.168033954	1.04	0.942761331
m929	miR-4297	1.91	0.249059895	3.5	0.141558033	1.04	0.925431967	3.74	0.135223448
m937	miR-4305	1.47	0.512221888	1.44	0.609475283	1.85	0.325605375	2.05	0.20471496
m942	miR-431-3p	2.14	0.206482611	1.68	0.541097326	2.29	0.253698969	2.69	0.252309952
m943	miR-4310	1.64	0.416572688	2.02	0.353194102	1.04	0.925431967	1.04	0.896101232
m944	miR-4311	0.94	0.886143392	0.42	0.152046076	0.6	0.46154497	1	0.993858528
m946	miR-4313	1.33	0.742920224	0.88	0.863205982	0.47	0.322556411	0.47	0.311291201
m948	miR-4315	1.84	0.377546051	0.89	0.727586612	2.97	0.324703904	3.74	0.135223448
m950	miR-4319	1.59	0.638104598	0.76	0.705893805	0.47	0.322556411	0.47	0.311291201
m954	miR-4321	1.17	0.83386857	0.56	0.369915537	0.26	0.047242384	1.66	0.486912775
m962	miR-433-3p	0.46	0.30556595	0.76	0.705893805	0.47	0.322556411	0.47	0.311291201
m963	miR-433-5p	1.27	0.776726625	0.66	0.63819781	0.27	0.226549492	0.8	0.794247251
m964	miR-4330	1.02	0.934149132	0.89	0.727586612	2.49	0.317933782	1.04	0.896101232
m969	miR-4420	1.42	0.602407243	0.62	0.474439579	0.34	0.162496222	0.34	0.155889381
m976	miR-4426	0.62	0.526937949	0.25	0.181181312	0.58	0.549226548	0.25	0.177715311
m978	miR-4428	0.25	0.161359692	0.29	0.183069705	0.26	0.166074379	0.26	0.163147382
m983	miR-4433b-3p	1.37	0.749485233	0.35	0.282031472	0.4	0.326753159	0.4	0.320460578
m984	miR-4433b-5p	0.35	0.02721694	0.35	0.023207472	0.56	0.112512163	0.87	0.547562423
m989	miR-4436b-5p	0.37	0.192264815	0.92	0.88997828	0.87	0.861552606	0.38	0.195731827
m990	miR-4437	2.38	0.308000177	1.67	0.461213289	2.17	0.172332327	1.63	0.429081809
m992	miR-4439	0.77	0.592008769	0.58	0.37197595	0.31	0.062081528	0.78	0.610417337
m994	miR-4441	0.36	0.321113072	0.99	0.990559453	1.08	0.92398632	0.37	0.324804852
m1001	miR-4446-5p	1.87	0.1895895	1.32	0.452351262	1.51	0.262698553	2.05	0.055424679
m1004	miR-4449	0.45	0.028126614	0.49	0.037123719	0.34	0.036766244	0.64	0.241464849
m1021	miR-4466	1.38	0.689061529	1.56	0.455756415	1.49	0.560050002	2.56	0.16212477
m1024	miR-4469	0.95	0.922441913	0.59	0.396750121	0.47	0.299708552	0.17	0.073430348
m1026	miR-4471	3.14	0.013734497	2.19	0.229065695	2.24	0.152283287	2.11	0.131206318
m1033	miR-4477a	2.27	0.508307523	0.36	0.252960388	1.16	0.854564689	0.83	0.780500479
m1045	miR-4485-5p	0.49	0.300781784	0.43	0.254016575	0.5	0.321441472	0.5	0.307216183
m1046	miR-4487	1.77	0.488204323	1.26	0.76045424	0.39	0.325777006	1.13	0.907527259
m1047	miR-4488	0.53	0.443207367	0.57	0.456072466	0.37	0.287764426	0.36	0.288499078
m1051	miR-4492	2.35	0.175803155	1.02	0.977371111	1.33	0.536519457	2.15	0.232955481
m1053	miR-4495	0.95	0.863037024	1.68	0.080805941	1.46	0.126456051	1.43	0.053293493
m1055	miR-4497	0.84	0.826759024	0.48	0.337917354	0.3	0.162670874	0.3	0.158200497
m1056	miR-4498	1.06	0.900593293	2.33	0.274651179	1.45	0.48159279	1.62	0.395485568
m1057	miR-4499	0.66	0.540690141	0.72	0.631427093	0.35	0.164774476	0.35	0.15732038
m1064	miR-4501	0.37	0.213505587	0.65	0.596675974	1.82	0.302336715	1.35	0.660567807
m1069	miR-4507	1.64	0.416572688	2.02	0.353194102	1.04	0.925431967	1.04	0.896101232
m1072	miR-450a-2-3p	1.47	0.537748097	1.55	0.548510585	2.17	0.083302772	1.7	0.217606869
m1076	miR-4510	0.81	0.028489761	1.35	0.001899803	1	0.99043761	1.15	0.31773736
m1078	miR-4512	0.63	0.657012142	1.1	0.934090279	0.25	0.357057826	0.25	0.355866357
m1080	miR-4515	0.93	0.54923239	0.81	0.080591931	0.67	0.002523688	0.99	0.910528743
m1084	miR-4519	3.66	0.051486873	3.11	0.326860008	4.16	0.132657642	2.84	0.404548315
m1085	miR-451a	0.83	0.69941586	0.7	0.452546622	0.28	0.072113174	0.65	0.433035272
m1090	miR-4520-5p	1.12	0.721705247	1.29	0.430073671	1.5	0.048945576	1.27	0.277696558
m1093	miR-4524a-3p	0.4	0.271922633	0.93	0.914984697	0.46	0.333389779	0.78	0.739941902
m1094	miR-4524a-5p	1.13	0.862350416	0.83	0.789284863	0.31	0.231944413	0.85	0.841188132
m1096	miR-4524b-5p	0.46	0.30556595	0.88	0.863205982	0.47	0.322556411	0.47	0.311291201
m1097	miR-4527	1.8	0.568703394	0.65	0.504686062	0.31	0.061223023	1.07	0.907773144
m1099	miR-4529-3p	2.47	0.290722264	1.63	0.614424808	1.16	0.790338744	1.24	0.725668796
m1101	miR-4530	0.36	0.321113072	0.59	0.56189481	0.37	0.329384002	0.37	0.324804852
m1102	miR-4531	0.4	0.316157554	1.16	0.879649037	1.09	0.91818182	0.4	0.320460578
m1105	miR-4534	0.41	0.178185778	0.35	0.15071014	0.41	0.193667018	0.41	0.182180154
m1106	miR-4535	1.34	0.661946821	1.32	0.603016026	0.96	0.945883179	0.41	0.182180154
m1107	miR-4536-3p	0.78	0.618273862	1.42	0.693547444	0.79	0.65113917	2.06	0.422405941
m1109	miR-4538	0.27	0.284861423	0.57	0.536280907	0.82	0.801643188	0.39	0.389526089
m1114	miR-4632-3p	0.58	0.319668931	0.57	0.355913666	0.67	0.489306078	0.34	0.068965075
m1116	miR-4633-3p	0.25	0.074956652	1.07	0.894954255	1.44	0.353896835	1.22	0.629076106
m1117	miR-4633-5p	0.61	0.58745264	0.6	0.539230768	0.5	0.427787693	0.65	0.59697114
m1118	miR-4634	0.6	0.010328561	0.69	0.036629898	0.77	0.13401877	0.97	0.884201431
m1122	miR-4638-3p	1.1	0.592650586	1.11	0.58846625	0.92	0.681745859	1.51	0.038323624
m1123	miR-4639-3p	0.65	0.247861131	0.99	0.986843701	0.55	0.159847391	0.42	0.054404026
m1127	miR-4641	0.48	0.406028108	1.16	0.858690708	1.15	0.879508068	1.4	0.672176487
m1134	miR-4646-5p	0.85	0.776332065	0.24	0.070121243	1.12	0.810579058	1	0.995432799
m1138	miR-4650-3p	1.57	0.400792848	0.89	0.727586612	2.17	0.312670495	2.61	0.168966109
m1140	miR-4651	0.24	0.196524371	0.34	0.264345596	0.4	0.306831794	0.25	0.198342353
m1148	miR-4656	1.33	0.497519686	2.24	0.351500149	1.04	0.925431967	1.04	0.896101232
m1149	miR-4657	0.34	0.217775156	1.06	0.949204234	0.34	0.218742296	0.49	0.352087542
m1151	miR-4659a-3p	1.69	0.081936474	1.3	0.50080761	1.16	0.704428245	0.95	0.909919298
m1152	miR-4659a-5p	0.33	0.188583264	0.81	0.688660444	0.5	0.280446184	0.95	0.923053287
m1153	miR-4659b-3p	0.42	0.313133752	0.47	0.369476676	0.42	0.325341891	0.42	0.317825198
m1164	miR-4666a-3p	1.84	0.377546051	1.46	0.540331783	3.25	0.135272601	1.44	0.334022008
m1173	miR-4671-3p	2.01	0.201446707	1.24	0.715356074	0.99	0.980223564	1.31	0.558478426
m1174	miR-4671-5p	2.53	0.3546338	1.75	0.474740598	2.96	0.062265672	2.45	0.32772901
m1178	miR-4675	2.13	0.272011566	1.49	0.580714102	3	0.046937475	1.44	0.461648225
m1190	miR-4684-3p	1.03	0.942537757	1.26	0.032605337	1.67	0.037869538	1.61	0.087829159
m1193	miR-4685-5p	0.64	0.529394847	0.98	0.975372616	0.33	0.221302616	1.13	0.873467028
m1197	miR-4688	1.56	0.315330633	1.32	0.690196328	1.14	0.792189499	0.43	0.112027938
m1200	miR-4690-5p	0.29	0.330654604	0.25	0.308704042	1.44	0.762892122	0.29	0.333243351
m1203	miR-4692	1.92	0.379123295	2.82	0.091001224	3.5	0.084148578	1.96	0.206656641
m1204	miR-4693-3p	1.95	0.054492568	1.91	0.000432227	1.58	0.114234627	1.48	0.096077124
m1208	miR-4695-3p	0.43	0.125518063	0.88	0.758523829	1.06	0.941592897	0.66	0.521486428
m1209	miR-4695-5p	2.07	0.216144696	0.77	0.688671982	0.9	0.892416543	1.54	0.557799789
m1212	miR-4697-5p	0.68	0.584881366	1.01	0.984292453	0.36	0.209667753	0.36	0.202747315
m1216	miR-4700-3p	0.63	0.413646939	1.59	0.512627811	0.3	0.112369232	0.31	0.106978712
m1222	miR-4704-3p	2.39	0.199154017	1.22	0.793488843	2.4	0.156176078	2.72	0.204898779
m1226	miR-4707-5p	0.5	0.270676614	0.53	0.293563843	0.71	0.534149033	0.71	0.656342299
m1232	miR-4711-5p	1.76	0.000305087	1.78	0.074146174	1.46	0.463916216	1.18	0.66514407
m1233	miR-4712-5p	0.36	0.129693558	0.81	0.682310623	0.79	0.685033652	0.67	0.432409802
m1237	miR-4714-5p	0.57	0.298821864	0.46	0.108618576	0.44	0.112404998	0.78	0.533422676
m1238	miR-4715-3p	0.49	0.300781784	1.06	0.929583835	0.93	0.923072344	0.69	0.537641896
m1239	miR-4716-3p	1.84	0.377546051	0.89	0.727586612	2.73	0.3248946	3.54	0.170833779
m1241	miR-4717-3p	0.47	0.102055603	0.6	0.279535817	0.45	0.129082717	0.38	0.023736682
m1243	miR-4718	2.21	0.186323184	1.67	0.473395998	2.06	0.355266	2.39	0.319100236
m1255	miR-4725-5p	1.61	0.418124926	1.56	0.498366231	2.18	0.189952711	1.51	0.552149263
m1258	miR-4727-3p	2.34	0.077833724	1.85	0.196948782	1.45	0.25490718	1.99	0.249048217
m1259	miR-4727-5p	0.66	0.600310131	1.1	0.891539486	0.98	0.978588778	0.27	0.149230341
m1263	miR-4731-3p	0.44	0.309638913	1.19	0.814991085	0.66	0.566009621	0.62	0.492764957
m1267	miR-4733-5p	1.84	0.377546051	2.03	0.442482616	3.57	0.124703895	4.72	0.063607564
m1268	miR-4734	0.41	0.353460647	0.66	0.623740094	1.96	0.437212629	1.4	0.71738922
m1271	miR-4736	1.3	0.4872906	0.89	0.727586612	1.04	0.925431967	2.85	0.332509328
m1274	miR-4739	0.62	0.386546039	0.83	0.745422899	0.5	0.291440747	0.58	0.383397317
m1275	miR-4740-3p	0.53	0.335007901	0.57	0.41649032	0.35	0.164774476	1.04	0.961375519
m1276	miR-4740-5p	0.97	0.967806623	1.47	0.617312973	2.04	0.104228716	0.72	0.619049621
m1281	miR-4743-5p	1.66	0.417358088	0.73	0.662517438	1.13	0.86071532	0.43	0.17922342
m1282	miR-4744	1.02	0.934149132	0.89	0.727586612	1.04	0.925431967	2.61	0.168966109
m1283	miR-4745-3p	1.02	0.934149132	0.89	0.727586612	1.04	0.925431967	4.27	0.36376569
m1285	miR-4746-3p	0.49	0.300781784	0.55	0.384284849	0.5	0.321441472	0.5	0.307216183
m1290	miR-4749-3p	1.64	0.416572688	1.9	0.354905727	1.04	0.925431967	3.14	0.162228297
m1291	miR-4749-5p	0.32	0.15407112	0.44	0.26786996	1.12	0.863051993	0.33	0.156578758
m1292	miR-4750-3p	0.36	0.199488783	0.4	0.241819901	0.36	0.209667753	0.36	0.202747315
m1293	miR-4750-5p	0.72	0.067332587	0.9	0.161110503	0.95	0.766476734	0.8	0.18104229
m1294	miR-4751	0.7	0.686761345	0.61	0.567531887	0.17	0.147713126	0.17	0.146697644
m1298	miR-4754	2.02	0.134284236	1.35	0.651637092	1.87	0.216748101	1.74	0.285596264
m1303	miR-4757-3p	1.51	0.679704813	1.59	0.559250459	0.41	0.463790739	0.97	0.979101935
m1310	miR-4761-3p	2.19	0.308821532	0.99	0.985424356	1.24	0.801554446	0.5	0.365991459
m1313	miR-4763-3p	0.71	0.63218593	0.98	0.977471318	0.96	0.939080174	0.48	0.301614941
m1314	miR-4763-5p	0.5	0.164035219	0.64	0.089585073	0.84	0.576207626	0.77	0.558238434
m1315	miR-4764-3p	0.74	0.053172645	0.81	0.412825125	0.86	0.31243054	0.99	0.90143803
m1317	miR-4765	0.91	0.766981955	0.78	0.268697085	1.11	0.873101	0.48	0.062656607
m1320	miR-4767	0.41	0.070175291	0.81	0.547911374	0.46	0.059107731	0.75	0.458537115
m1325	miR-4770	0.88	0.768674708	1.21	0.502237212	0.63	0.318439358	0.4	0.047591894
m1326	miR-4771	0.91	0.765302677	0.88	0.569633701	0.41	0.042373351	0.44	0.02668969
m1330	miR-4774-3p	1.01	0.987085859	0.77	0.747784283	2.29	0.26155659	1.96	0.387445228
m1334	miR-4777-3p	0.45	0.275971145	0.85	0.846694939	0.67	0.608050044	0.57	0.407692375
m1337	miR-4778-5p	0.65	0.058876055	0.8	0.350786511	0.98	0.915318348	1.18	0.415559252
m1345	miR-4783-5p	1.4	0.700781131	0.61	0.547155848	0.28	0.245897877	0.28	0.243133715
m1346	miR-4784	0.85	0.11217578	0.81	0.051079741	0.77	0.023702021	0.84	0.084163588
m1350	miR-4787-3p	0.87	0.712990967	0.97	0.945709295	0.49	0.069269907	0.8	0.489812812
m1351	miR-4787-5p	1.99	0.481197216	1.82	0.400997092	2.46	0.175863901	2.31	0.47520463
m1359	miR-4793-3p	1.26	0.583568952	0.75	0.617007534	1.39	0.514672702	0.38	0.112384566
m1367	miR-4798-3p	0.65	0.694859516	1.03	0.979384796	0.18	0.28257387	0.59	0.643681783
m1370	miR-4799-5p	0.45	0.146134767	0.55	0.311382402	1.19	0.833806195	0.79	0.655205459
m1387	miR-487a-5p	0.9	0.884568521	0.63	0.525178862	0.34	0.162496222	0.34	0.155889381
m1391	miR-488-5p	0.39	0.029356972	0.77	0.43907366	0.78	0.334101868	0.92	0.783416011
m1393	miR-489-5p	1.11	0.863262236	0.36	0.099576743	1.22	0.752454806	0.67	0.526761855
m1400	miR-493-5p	0.35	0.154457022	0.57	0.41649032	0.35	0.164774476	0.68	0.576755557
m1411	miR-499a-3p	1.82	0.300653502	1.83	0.54880075	2	0.52746156	1.01	0.980036251
m1414	miR-499b-5p	0.44	0.309638913	0.49	0.372952052	0.44	0.323914322	0.44	0.314795921
m1418	miR-5001-5p	1.94	0.546016359	0.91	0.921569558	0.79	0.809726609	0.31	0.356677473
m1419	miR-5002-3p	2.47	0.195679131	0.93	0.937886574	2.16	0.113177901	2.93	0.107127432
m1421	miR-5003-3p	0.78	0.252979852	0.74	0.041986813	1.17	0.63836656	1.08	0.67833269
m1429	miR-5008-3p	0.97	0.961191011	0.75	0.680079569	0.31	0.214987778	0.31	0.210806021
m1435	miR-500b-3p	2.25	0.380469244	1.9	0.354905727	2.81	0.322662108	1.04	0.896101232
m1444	miR-503-3p	1.19	0.851093271	0.74	0.709001943	0.49	0.419433323	0.56	0.507169813
m1446	miR-504-3p	0.29	0.230887055	0.48	0.407146462	0.3	0.236881769	0.3	0.233398674
m1447	miR-504-5p	0.33	0.153223101	0.72	0.657680652	0.87	0.840393	0.34	0.155889381
m1454	miR-508-3p	1.6	0.064718947	1.71	0.325240039	1.59	0.190790279	1.48	0.260886839
m1461	miR-5091	0.55	0.322385298	1.15	0.692692075	0.41	0.133579453	1.07	0.866271382
m1463	miR-5093	0.78	0.718901033	0.47	0.249078138	0.9	0.8282421	0.89	0.82702527
m1468	miR-510-5p	0.67	0.507143993	0.64	0.479824492	0.39	0.157869609	0.39	0.147074345
m1472	miR-512-3p	1.1	0.873356798	0.38	0.132531203	0.73	0.624854571	0.57	0.280179183
m1473	miR-512-5p	0.35	0.154457022	0.48	0.289948592	0.35	0.164774476	0.35	0.15732038
m1474	miR-513a-3p	0.71	0.239818437	0.59	0.042692841	0.71	0.180079412	0.69	0.116678975
m1475	miR-513a-5p	1.3	0.4872906	0.89	0.727586612	2	0.310493292	2.94	0.19043079
m1477	miR-513b-5p	3.07	0.127168676	0.89	0.727586612	2.65	0.320404087	2.04	0.321410649
m1478	miR-513c-3p	2.02	0.341285928	0.48	0.303861856	0.56	0.390964778	1.76	0.4632795
m1480	miR-514a-3p	0.64	0.525593036	1.38	0.711703472	1.85	0.358191443	2.09	0.304135463
m1481	miR-514a-5p	0.49	0.300781784	1.18	0.850747454	1.5	0.651459786	0.5	0.307216183
m1483	miR-514b-5p	0.4	0.316157554	0.65	0.605258109	0.4	0.326753159	0.4	0.320460578
m1486	miR-516a-5p	1.87	0.276850922	2.12	0.199748597	1.89	0.100877859	2.07	0.172945286
m1495	miR-5189-5p	0.78	0.738784424	0.25	0.146938456	0.29	0.169908359	0.29	0.165749995
m1496	miR-518a-3p	0.46	0.382495989	0.84	0.810522027	0.35	0.282540787	0.48	0.400387234
m1499	miR-518c-5p	1.94	0.391603061	2.13	0.352144213	1.04	0.925431967	1.68	0.412589895
m1501	miR-518e-3p	1.57	0.400792848	2.92	0.350800959	2.65	0.320404087	3.86	0.339717488
m1512	miR-5197-3p	0.6	0.347717723	0.8	0.725804765	0.49	0.337928266	0.86	0.82080559
m1519	miR-520a-3p	0.49	0.300781784	1.36	0.680426665	0.74	0.633351222	1.37	0.700267009
m1520	miR-520a-5p	0.51	0.244102229	1.91	0.077765787	1.3	0.504364965	0.47	0.123834215
m1523	miR-520g-5p	1.96	0.273302841	2.15	0.262195153	3.01	0.066802249	2.53	0.107546488
m1524	miR-520h	1.91	0.249059895	2.81	0.178918879	2.97	0.324703904	1.44	0.334022008
m1525	miR-521	0.38	0.318795036	0.33	0.286861831	0.38	0.328106639	0.38	0.322769062
m1526	miR-522-3p	1.56	0.123008771	1.27	0.170301666	1.5	0.102220676	1.79	0.054461307
m1528	miR-524-3p	1.02	0.934149132	1.18	0.716155332	3.31	0.353067495	1.04	0.896101232
m1529	miR-524-5p	0.34	0.085162697	0.43	0.11241682	0.52	0.296855467	0.36	0.123716631
m1530	miR-525-3p	3.78	0.364900592	3.25	0.351042529	1.04	0.925431967	1.04	0.896101232
m1531	miR-525-5p	0.82	0.771696675	0.47	0.385855845	0.61	0.571230403	0.5	0.41094885
m1532	miR-526b-5p	0.31	0.328104797	0.43	0.427578483	0.31	0.33368729	0.31	0.330979871
m1537	miR-541-3p	2.1	0.35231496	0.71	0.644623705	1.47	0.53699178	4.01	0.095255224
m1550	miR-548ab	0.59	0.0535735	1.04	0.90798334	1.12	0.647755538	0.98	0.947418648
m1552	miR-548ad-3p	1.4	0.438536852	1.21	0.753185839	1.18	0.798536017	0.36	0.244718949
m1553	miR-548ad-5p	1.37	0.063298203	1.46	0.058541781	1.45	0.123159147	1.22	0.176137496
m1554	miR-548ae-3p	1.92	0.054740706	1.52	0.115811201	0.96	0.883633619	1.4	0.267338504
m1555	miR-548ae-5p	1.38	0.0790095	1.21	0.431645761	1.1	0.755845161	0.77	0.528106927
m1556	miR-548ag	1.13	0.760870117	0.78	0.64736271	0.86	0.762746661	0.49	0.281872309
m1558	miR-548ah-5p	1.57	0.400792848	0.89	0.727586612	3.26	0.219591703	2.04	0.321410649
m1561	miR-548aj-5p	0.92	0.857725848	0.77	0.604566395	0.92	0.848912278	0.49	0.24857211
m1562	miR-548ak	1.26	0.796926969	0.47	0.376286872	0.34	0.261080721	0.71	0.63713742
m1563	miR-548al	1.3	0.4872906	0.89	0.727586612	5.36	0.177639967	3.09	0.166251708
m1572	miR-548ar-3p	1.96	0.374173652	1.43	0.641343297	3.35	0.081279946	2.67	0.116714466
m1584	miR-548az-5p	0.68	0.056021212	0.66	0.204569139	0.79	0.307333152	0.76	0.093679021
m1587	miR-548ba	0.94	0.908620155	0.73	0.614577784	0.65	0.458571574	0.46	0.303190557
m1598	miR-548g-5p	1.73	0.111819774	1.5	0.112694311	1.89	0.037189425	1.5	0.190605597
m1609	miR-548s	2.84	0.301389894	2.48	0.251336194	2.6	0.012654778	2.7	0.160418327
m1615	miR-548y	0.83	0.787025802	0.48	0.346012527	1.24	0.690920186	0.83	0.761416137
m1618	miR-550a-3-5p	2.46	0.177118244	2.02	0.353194102	2.73	0.3248946	4.17	0.023890517
m1619	miR-550a-3p	2.04	0.311787442	2.01	0.353846297	1.93	0.354608336	1.76	0.379911258
m1621	miR-550b-2-5p	1.34	0.748488075	1.23	0.822852147	1.19	0.829537612	0.39	0.147074345
m1624	miR-551b-5p	2.21	0.483703634	0.43	0.309420739	1.36	0.732401083	2.3	0.329038856
m1634	miR-5571-5p	0.29	0.087126662	0.43	0.178874847	0.45	0.234573803	0.7	0.56342631
m1635	miR-5572	1.56	0.440729711	1.27	0.583290508	1.94	0.057862903	1.48	0.413650122
m1644	miR-5582-5p	0.55	0.429230779	0.94	0.918062617	0.97	0.969726993	0.39	0.20719725
m1651	miR-5586-3p	1.64	0.582637306	1.95	0.466141387	2.32	0.400207915	1.7	0.627552043
m1653	miR-5587-3p	0.79	0.733844276	1.06	0.917036966	0.15	0.025286052	0.4	0.162100095
m1654	miR-5587-5p	0.28	0.079020169	0.41	0.137825909	0.18	0.043290185	0.18	0.042008802
m1659	miR-5590-5p	0.94	0.891485438	0.93	0.867662862	0.67	0.38883315	0.48	0.151475177
m1660	miR-5591-3p	1.5	0.369868182	2.07	0.187314317	1.61	0.189442811	1.17	0.522367315
m1666	miR-564	1.33	0.497519686	5.19	0.153706533	1.04	0.925431967	1.04	0.896101232
m1673	miR-5682	5.26	0.35162658	0.54	0.299417771	1.79	0.41507097	1.99	0.380534417
m1676	miR-5685	1.89	0.121763479	2.08	0.233926452	1.98	0.171159709	1.72	0.15172674
m1678	miR-5688	0.6	0.082600148	1.07	0.634032038	0.63	0.056645589	0.81	0.404997746
m1687	miR-5694	0.97	0.974284199	3.44	0.476802529	0.59	0.658214381	0.21	0.368325074
m1689	miR-5696	2.07	0.056890606	1.12	0.632174878	0.88	0.564012488	1.14	0.59177538
m1700	miR-5704	1.02	0.977666972	0.28	0.197738608	0.32	0.226720555	0.52	0.413675036
m1701	miR-5705	0.49	0.300781784	0.43	0.254016575	0.8	0.721246585	0.59	0.403919036
m1706	miR-572	3.48	0.207205176	0.72	0.560727497	2.84	0.205080278	2.11	0.482563562
m1711	miR-575	2.7	0.299313754	0.98	0.971378753	0.44	0.323914322	0.44	0.314795921
m1716	miR-5787	0.74	0.06366593	0.71	0.252364619	0.6	0.088447119	0.75	0.070209658
m1724	miR-583	0.75	0.609711487	0.66	0.415117949	0.98	0.974752106	2	0.559674894
m1727	miR-585-5p	0.34	0.206493128	0.65	0.572141408	0.88	0.869729207	0.35	0.209568328
m1734	miR-590-5p	1	0.981107848	1.03	0.744886418	0.94	0.376770958	0.84	0.049703223
m1735	miR-591	3.54	0.150691169	2.29	0.304049667	3.44	0.16196109	2.59	0.277498397
m1737	miR-593-3p	0.4	0.254585909	1.17	0.749386497	0.78	0.699839232	0.73	0.622404538
m1738	miR-593-5p	2.02	0.294482707	1.38	0.41672624	1.5	0.392164161	1.75	0.168797443
m1748	miR-602	0.36	0.199488783	0.4	0.241819901	0.36	0.209667753	0.36	0.202747315
m1750	miR-604	1.94	0.391603061	1.9	0.354905727	2.81	0.322662108	1.04	0.896101232
m1754	miR-6068	4.16	0.425570208	0.43	0.309420739	0.5	0.377533437	0.5	0.365991459
m1761	miR-6074	1.75	0.556287309	3.37	0.12996681	3.91	0.007814841	3.15	0.061673851
m1762	miR-6075	1.1	0.907046124	0.97	0.972405734	2.09	0.268383067	1.9	0.348863864
m1765	miR-6078	0.44	0.309638913	0.49	0.372952052	0.44	0.323914322	0.44	0.314795921
m1766	miR-6079	1.31	0.337475281	1.24	0.149348599	1.38	0.056795919	1.08	0.657253348
m1772	miR-6084	3.62	0.338679369	1.95	0.272907162	1.38	0.691128362	1.76	0.46636356
m1773	miR-6085	1.02	0.934149132	0.89	0.727586612	2.49	0.317933782	1.04	0.896101232
m1774	miR-6086	0.94	0.941262179	0.52	0.327713809	0.52	0.338506168	0.28	0.082753555
m1776	miR-6088	0.28	0.048957202	0.75	0.641292196	0.59	0.323023133	0.49	0.175226217
m1779	miR-6090	0.73	0.665724881	0.43	0.212725723	0.72	0.637644526	0.28	0.07349996
m1786	miR-6127	1.11	0.860709771	0.79	0.706713844	0.31	0.119964794	0.68	0.54844357
m1788	miR-6129	0.78	0.67339821	0.63	0.377322284	0.91	0.873154551	0.31	0.107668644
m1791	miR-6131	0.23	0.251629067	0.3	0.303033674	0.19	0.22676158	0.66	0.656454847
m1799	miR-6165	1.4	0.692207413	0.61	0.608395851	0.33	0.359924091	1.71	0.550143346
m1800	miR-617	0.41	0.210936135	0.57	0.413957432	1	0.995385516	1.05	0.94133251
m1802	miR-619-3p	1.24	0.480186067	0.69	0.000333759	1.29	0.383164092	0.87	0.300095595
m1808	miR-624-3p	1.33	0.321602323	1.67	0.036943504	1.22	0.4229136	1.27	0.20358067
m1823	miR-634	1.31	0.775294497	0.76	0.780868256	2.23	0.162709802	1.19	0.832637848
m1824	miR-635	1.1	0.504508305	1.12	0.555456287	1.24	0.053981274	1.19	0.581595344
m1826	miR-637	1.61	0.588429421	0.49	0.300635866	0.49	0.245220967	0.5	0.27558325
m1833	miR-642b-3p	0.62	0.344637363	0.48	0.180731154	0.48	0.189165834	0.6	0.323443337
m1840	miR-648	0.39	0.185034141	0.34	0.15871866	0.39	0.198358161	0.39	0.188742404
m1847	miR-6502-3p	3.48	0.124559224	3.1	0.123030023	3.29	0.142167688	1.18	0.839230123
m1849	miR-6503-3p	0.68	0.413586777	0.69	0.442408246	0.26	0.067011085	0.51	0.32369003
m1852	miR-6505-3p	0.78	0.049822937	0.89	0.38456007	0.87	0.605646214	0.91	0.672073699
m1861	miR-6509-5p	0.54	0.335030839	0.8	0.768164012	1.64	0.339239731	2.03	0.201658246
m1867	miR-6511a-5p	0.49	0.300781784	0.55	0.384284849	0.5	0.321441472	0.5	0.307216183
m1868	miR-6511b-3p	0.62	0.03308013	1.08	0.513207762	0.52	0.054672121	1.21	0.730147536
m1869	miR-6511b-5p	1.02	0.934149132	0.89	0.727586612	1.04	0.925431967	4.63	0.187473411
m1873	miR-6513-5p	0.61	0.49512243	0.41	0.250341406	0.3	0.162670874	0.59	0.449671509
m1877	miR-6515-5p	1.39	0.180136856	1	0.98189562	0.67	0.041892717	0.52	0.018016267
m1878	miR-6516-3p	1.66	0.064436923	0.81	0.359519953	1.07	0.796253979	1.03	0.873094452
m1885	miR-654-5p	0.61	0.669529232	0.95	0.968244689	0.25	0.371711895	0.77	0.820342881
m1887	miR-655-5p	1.13	0.897445848	0.3	0.294885637	1.74	0.659743332	0.35	0.326611658
m1889	miR-656-5p	1.04	0.9499411	0.67	0.493847104	0.95	0.929534112	0.44	0.249305618
m1892	miR-659-3p	1.21	0.747448649	0.67	0.530373744	0.54	0.339939743	0.31	0.114199743
m1896	miR-661	0.64	0.414217032	0.92	0.843410713	0.4	0.146524081	0.68	0.53049107
m1904	miR-665	0.89	0.744060783	0.59	0.059935758	0.6	0.090244695	0.45	0.083804286
m1912	miR-6716-3p	1.11	0.415951667	1.03	0.767601564	1.19	0.037413379	1.25	0.016046342
m1913	miR-6716-5p	0.82	0.712900071	0.81	0.727804791	0.45	0.19369487	1.12	0.853843307
m1914	miR-6717-5p	0.92	0.512876713	0.77	0.051999399	0.93	0.481175989	1.05	0.617675962
m1919	miR-6721-5p	0.53	0.365140752	0.69	0.553048682	0.65	0.480299095	0.32	0.135840395
m1920	miR-6722-3p	0.77	0.605060813	0.47	0.169777665	0.62	0.314572149	0.8	0.677763335
m1923	miR-6724-5p	0.64	0.043627348	0.69	0.048434242	1.04	0.916639213	0.96	0.711755766
m1925	miR-6726-5p	0.95	0.938374379	0.6	0.481341674	0.24	0.140533416	0.24	0.137980013
m1931	miR-6729-5p	1.84	0.580027347	1.53	0.568742984	2.1	0.228282566	1.98	0.402129043
m1932	miR-6730-3p	0.33	0.393528779	0.88	0.87344827	0.33	0.3904721	0.53	0.548833742
m1935	miR-6731-5p	2.11	0.441720747	0.79	0.424207845	1.32	0.48784257	1.7	0.350253955
m1936	miR-6732-3p	0.63	0.045464811	0.96	0.86625456	0.91	0.56788816	0.99	0.958381093
m1939	miR-6733-5p	0.67	0.066278011	1.09	0.621806367	0.72	0.087577624	0.73	0.222772172
m1942	miR-6735-3p	2.56	0.374383698	2.19	0.218743499	3.66	0.182705705	1.04	0.896101232
m1945	miR-6736-5p	4.95	0.221265395	1.9	0.354905727	1.04	0.925431967	2.45	0.32772901
m1946	miR-6737-3p	2.25	0.380469244	3.84	0.155345942	5.38	0.055130555	3.98	0.17296805
m1948	miR-6738-3p	0.39	0.212353624	0.51	0.359718785	0.47	0.288685379	0.44	0.244403313
m1955	miR-6741-5p	0.59	0.51727014	1.03	0.968233937	0.27	0.184989118	0.27	0.181700182
m1961	miR-6744-5p	1.57	0.400792848	2.24	0.351500149	1.04	0.925431967	2.85	0.332509328
m1966	miR-6747-5p	0.83	0.466029886	0.62	0.017314744	0.87	0.558422889	0.82	0.196363553
m1969	miR-6749-3p	0.26	0.1693912	0.62	0.493885989	1.07	0.915057104	0.27	0.171298373
m1970	miR-6749-5p	0.68	0.597536708	0.51	0.341291106	0.41	0.176817981	0.21	0.059809715
m1973	miR-6750-3p	0.9	0.86445848	0.81	0.737973499	0.3	0.166563153	0.83	0.811044589
m1977	miR-6752-3p	0.8	0.755400205	0.28	0.219748674	0.49	0.41253226	0.6	0.558217944
m1978	miR-6752-5p	1.02	0.934149132	2.13	0.352144213	2.49	0.317933782	1.04	0.896101232
m1980	miR-6753-5p	0.32	0.15407112	0.53	0.374509109	0.33	0.162441917	0.33	0.156578758
m1983	miR-6755-3p	1.39	0.010166742	0.71	0.088482484	1.18	0.50383216	1.32	0.297148221
m1986	miR-6756-5p	0.52	0.189901816	0.75	0.65708309	0.9	0.870142177	0.35	0.058819479
m1992	miR-6759-5p	0.18	0.058997603	0.5	0.267075936	0.18	0.060989255	0.39	0.160412755
m1996	miR-6760-5p	0.99	0.957206377	0.68	0.007309068	0.68	0.008052997	0.69	0.061480249
m1997	miR-6761-3p	1.08	0.92758652	1.69	0.4640721	0.47	0.385936344	2.62	0.276426687
m2000	miR-6762-5p	0.75	0.652315298	0.43	0.254016575	1.19	0.816846835	1.36	0.713956116
m2003	miR-6764-3p	3.85	0.040906252	1.57	0.548832922	2.63	0.31805678	0.73	0.434215299
m2012	miR-6768-5p	0.55	0.010770111	0.99	0.970773349	0.49	0.123527072	0.79	0.574804296
m2013	miR-6769a-3p	3.03	0.121543793	1.77	0.399158665	2.57	0.171803298	1.79	0.454817305
m2029	miR-6776-3p	0.95	0.866540467	0.62	0.371874245	0.15	0.026431587	0.79	0.677126132
m2031	miR-6777-3p	0.67	0.15409927	0.75	0.257463654	0.93	0.803386985	0.44	0.052398797
m2032	miR-6777-5p	0.92	0.606537381	0.95	0.728648282	0.75	0.045813101	0.76	0.187277889
m2034	miR-6778-5p	0.48	0.260129299	0.69	0.57111531	0.83	0.772838931	0.55	0.422090133
m2036	miR-6779-5p	1.09	0.750942894	0.83	0.554301727	0.5	0.128739417	1.12	0.62541476
m2044	miR-6782-5p	0.68	0.521982828	0.41	0.18373945	1.11	0.81331382	0.76	0.583771171
m2051	miR-6786-5p	2.56	0.374383698	3.95	0.149128488	1.79	0.378788897	1.04	0.896101232
m2055	miR-6788-5p	0.49	0.119877093	0.67	0.428385567	0.78	0.513332124	0.74	0.356770599
m2056	miR-6789-3p	0.94	0.902410971	1.04	0.94187342	1.18	0.752011971	0.44	0.232637241
m2058	miR-6790-3p	0.34	0.094358343	0.22	0.036510713	0.41	0.161680526	0.27	0.039890034
m2063	miR-6792-5p	0.46	0.311617581	1.59	0.579387386	1.31	0.701761767	0.29	0.165749995
m2065	miR-6794-3p	0.9	0.777649535	1.59	0.033973204	1.32	0.450903573	1.29	0.539907741
m2068	miR-6796-3p	1.35	0.551606986	0.96	0.949623434	0.42	0.183580984	1.82	0.428342065
m2073	miR-6799-3p	1.41	0.694655462	0.8	0.753772948	1.5	0.651459786	0.5	0.307216183
m2074	miR-6799-5p	1.94	0.064039453	0.69	0.471164904	0.68	0.445182626	0.61	0.341942354
m2075	miR-6800-3p	0.8	0.206920847	0.74	0.069500283	0.57	0.013957536	0.77	0.09367687
m2076	miR-6800-5p	0.81	0.765602884	0.64	0.519046447	1.22	0.78041637	0.44	0.304989577
m2077	miR-6801-3p	0.46	0.30556595	0.76	0.705893805	1.34	0.730857929	0.47	0.311291201
m2079	miR-6802-3p	0.89	0.500426984	0.73	0.028602213	0.72	0.111664606	0.86	0.505520082
m2082	miR-6803-5p	0.39	0.185034141	0.45	0.248645237	0.66	0.511505549	0.85	0.811226408
m2083	miR-6804-3p	0.99	0.995201831	0.53	0.576669668	0.69	0.722422432	0.26	0.35599006
m2086	miR-6805-5p	0.66	0.117169616	0.68	0.15275562	0.47	0.013069422	0.63	0.065107605
m2088	miR-6806-5p	0.38	0.318795036	0.82	0.816388574	1.1	0.912238521	0.38	0.322769062
m2092	miR-6808-5p	0.64	0.555570141	0.36	0.276504536	0.42	0.325341891	1.16	0.861362876
m2096	miR-6810-5p	0.8	0.795807393	0.76	0.739946309	0.37	0.329384002	0.37	0.324804852
m2097	miR-6811-3p	0.83	0.683077191	0.57	0.181340437	0.47	0.078787583	0.62	0.34150711
m2098	miR-6811-5p	0.75	0.691611072	0.5	0.303720373	0.88	0.829697138	0.99	0.983139937
m2106	miR-6815-5p	6.74	0.296407752	1.64	0.471664726	1.88	0.285747976	3.28	0.161981727
m2108	miR-6816-5p	1.33	0.497519686	2.13	0.352144213	1.04	0.925431967	1.04	0.896101232
m2111	miR-6818-3p	1.74	0.186016445	1.47	0.055978797	0.89	0.761145828	1.36	0.266917629
m2113	miR-6819-3p	1.02	0.934149132	0.89	0.727586612	2.65	0.320404087	1.04	0.896101232
m2114	miR-6819-5p	1.64	0.574267282	1.4	0.638443321	0.47	0.322556411	0.47	0.311291201
m2116	miR-6820-5p	0.29	0.081423992	0.64	0.334779607	0.54	0.282456402	1.22	0.770943462
m2117	miR-6821-3p	0.42	0.313133752	0.69	0.617871944	1.49	0.562230073	0.42	0.317825198
m2118	miR-6821-5p	3.75	0.358001783	1.9	0.354905727	1.04	0.925431967	1.64	0.318125421
m2123	miR-6824-3p	0.48	0.406028108	1.16	0.858690708	0.76	0.73732132	0.68	0.633718237
m2124	miR-6824-5p	0.42	0.313133752	1.25	0.740333351	0.68	0.604300877	0.42	0.317825198
m2126	miR-6825-5p	0.95	0.899384382	1.04	0.939848711	0.33	0.137797116	0.61	0.427431576
m2128	miR-6826-5p	1.16	0.759708515	1.36	0.048585425	1.37	0.034528094	1.21	0.43710059
m2130	miR-6827-5p	0.45	0.389065427	0.49	0.44916002	0.57	0.545225544	0.31	0.272210603
m2134	miR-6829-5p	0.99	0.986032882	0.57	0.331690163	0.4	0.140756021	0.99	0.976489314
m2136	miR-6830-5p	0.89	0.833541493	0.38	0.131602655	0.75	0.676115013	0.65	0.504101621
m2144	miR-6834-5p	0.52	0.142629082	0.54	0.144854844	0.35	0.058204167	0.4	0.084886482
m2147	miR-6836-3p	3.15	0.162971497	2.12	0.51581705	2.62	0.224825627	2.61	0.25977222
m2148	miR-6836-5p	0.42	0.279839369	0.21	0.133278802	0.25	0.150132995	0.25	0.147443222
m2149	miR-6837-3p	0.54	0.404850474	1.13	0.852236469	0.74	0.675569437	0.29	0.153379192
m2150	miR-6837-5p	1.22	0.739917147	1.33	0.660066896	0.79	0.718105782	0.29	0.050638721
m2155	miR-6840-3p	0.69	0.035966204	0.73	0.126993067	0.72	0.264061129	0.98	0.898782513
m2156	miR-6840-5p	3.73	0.078123272	1.97	0.387002618	3.97	0.030000698	3.33	0.07128437
m2157	miR-6841-3p	1.57	0.400792848	0.89	0.727586612	1.29	0.539149452	2.69	0.146489625
m2159	miR-6842-3p	1.02	0.934149132	0.89	0.727586612	4.33	0.154189568	1.04	0.896101232
m2160	miR-6842-5p	3.58	0.17377241	2.47	0.350892062	1.04	0.925431967	2.85	0.332509328
m2161	miR-6843-3p	0.26	0.177188554	0.43	0.321608978	0.27	0.182158359	0.27	0.179128984
m2164	miR-6845-5p	1.02	0.934149132	0.89	0.727586612	2.81	0.322662108	1.04	0.896101232
m2165	miR-6846-3p	0.44	0.264376702	1.41	0.32188348	0.98	0.964996752	0.69	0.517048359
m2166	miR-6846-5p	1.35	0.747921382	0.49	0.504347396	0.65	0.672283323	0.29	0.356375392
m2174	miR-6851-3p	0.48	0.07096374	0.73	0.387465812	0.93	0.779343383	0.76	0.437644854
m2175	miR-6851-5p	1.11	0.784736301	0.35	0.114110185	0.71	0.539793133	0.42	0.15590543
m2178	miR-6853-3p	0.49	0.123746531	0.5	0.150988099	0.95	0.921647696	0.98	0.946896903
m2180	miR-6854-3p	0.16	0.038867445	0.28	0.07761816	0.43	0.253463503	0.83	0.676659628
m2182	miR-6855-3p	2.49	0.371061277	1.48	0.533494093	1.29	0.677999447	1.67	0.515832106
m2184	miR-6856-3p	0.65	0.50914439	0.56	0.237040796	0.45	0.199228236	0.32	0.080306225
m2187	miR-6857-5p	0.5	0.098700882	0.5	0.012829121	0.46	0.018315692	1.11	0.668112723
m2188	miR-6858-3p	0.45	0.014309514	0.51	0.040618537	0.09	1.67308E-05	0.54	0.141700844
m2189	miR-6859-3p	0.27	0.147395355	0.72	0.635885161	0.78	0.699403835	0.44	0.286145401
m2190	miR-6859-5p	1.5	0.245553332	1.3	0.284058585	1.56	0.033018846	0.84	0.695985716
m2193	miR-6861-5p	2.12	0.368487765	0.89	0.727586612	2.49	0.317933782	1.64	0.318125421
m2196	miR-6863	0.78	0.093284628	0.92	0.582613574	1.09	0.663707674	0.69	0.026269459
m2197	miR-6864-3p	0.45	0.202945374	0.91	0.857745381	1.21	0.71580987	1.19	0.689734508
m2204	miR-6867-5p	0.72	0.028281255	0.93	0.663580419	0.95	0.661000097	1.27	0.301304517
m2211	miR-6871-3p	0.29	0.330654604	0.47	0.48739136	0.29	0.33540972	0.75	0.770592463
m2214	miR-6872-5p	1.36	0.715841392	0.79	0.672811939	2.13	0.13440771	1.13	0.831617932
m2216	miR-6873-5p	0.64	0.499212761	1.1	0.881327829	0.79	0.746255659	0.49	0.313142487
m2219	miR-6875-3p	0.77	0.694945468	1.22	0.731566763	0.41	0.193667018	0.41	0.182180154
m2220	miR-6875-5p	0.65	0.602789716	0.87	0.830655905	0.24	0.151483337	0.24	0.149075954
m2222	miR-6876-5p	0.92	0.780054158	0.53	0.04808785	0.43	0.033426492	0.66	0.073204993
m2227	miR-6879-3p	0.93	0.916967661	1.79	0.439182637	0.5	0.321441472	0.5	0.307216183
m2236	miR-6884-3p	0.67	0.042326761	0.79	0.232674286	0.46	0.016064662	0.88	0.579795334
m2243	miR-6887-5p	0.49	0.094345221	0.76	0.426817285	1.28	0.467252274	1.16	0.61827299
m2244	miR-6888-3p	0.49	0.300781784	1.18	0.850747454	1.19	0.816846835	0.5	0.307216183
m2251	miR-6892-3p	0.67	0.192912937	0.31	0.010934033	1.07	0.891696038	0.91	0.854220228
m2254	miR-6894-3p	0.92	0.824365954	0.76	0.126780603	0.4	0.01251682	0.9	0.775072544
m2257	miR-6895-5p	1.1	0.8910532	1.64	0.427833336	0.35	0.230071661	0.96	0.96437237
m2259	miR-7-2-3p	1.46	0.629269603	1.09	0.875586925	0.88	0.84692967	0.33	0.176827236
m2263	miR-7106-3p	0.73	0.565240792	0.85	0.703343047	0.43	0.188051763	0.95	0.898913366
m2264	miR-7106-5p	0.47	0.211266067	0.87	0.787325803	0.76	0.540308181	1.08	0.902858679
m2268	miR-7108-5p	4.43	0.392416607	1.03	0.964766198	4.19	0.051860231	0.73	0.434215299
m2269	miR-7109-3p	0.84	0.693373822	0.88	0.819855976	1.72	0.144508214	0.31	0.078122486
m2271	miR-711	0.85	0.810017832	0.16	0.107670425	0.18	0.11766087	0.18	0.116322674
m2277	miR-7112-5p	0.49	0.300781784	0.55	0.384284849	0.5	0.321441472	0.5	0.307216183
m2278	miR-7113-3p	0.31	0.156366273	0.59	0.474153787	0.31	0.163957506	0.31	0.15874309
m2280	miR-7114-3p	1.02	0.934149132	0.89	0.727586612	3.4	0.198683858	1.04	0.896101232
m2282	miR-7150	0.36	0.321113072	0.59	0.56189481	0.37	0.329384002	0.37	0.324804852
m2283	miR-7151-3p	0.28	0.288955442	0.9	0.916847631	0.29	0.293967068	0.29	0.29146139
m2284	miR-7151-5p	1.15	0.715035274	0.44	0.153518687	0.59	0.308151151	0.93	0.874947664
m2285	miR-7152-3p	2.46	0.177118244	1.9	0.354905727	1.04	0.925431967	1.64	0.318125421
m2287	miR-7153-5p	2.81	0.092684456	2.13	0.294467935	2.02	0.208756261	2.86	0.100530965
m2289	miR-7154-5p	0.68	0.681111307	0.45	0.437777296	0.24	0.264021258	0.99	0.988410157
m2290	miR-7155-3p	0.39	0.135600125	0.95	0.936255821	0.99	0.981094599	1.27	0.625574158
m2291	miR-7155-5p	0.36	0.321113072	0.59	0.56189481	0.37	0.329384002	0.37	0.324804852
m2294	miR-7157-3p	2.16	0.269908152	1.08	0.923852248	1.89	0.335365112	1.2	0.808066
m2295	miR-7157-5p	0.74	0.765672372	0.5	0.492448857	0.7	0.741399374	0.65	0.668378034
m2299	miR-7159-5p	0.92	0.910476578	0.47	0.335165295	1.85	0.625644486	0.35	0.209568328
m2300	miR-7160-3p	2.59	0.190532808	1.7	0.461686172	1.36	0.562640154	1.45	0.663982408
m2301	miR-7160-5p	0.17	0.290769039	0.24	0.331399363	0.17	0.29267661	0.17	0.292051387
m2307	miR-744-3p	0.95	0.641022174	1.16	0.089770909	0.88	0.30390168	0.74	0.006675839
m2315	miR-762	1.52	0.513398495	0.37	0.262246424	0.91	0.898713165	1.67	0.490834287
m2316	miR-764	1.02	0.859403933	0.82	0.29514549	0.7	0.048953424	1.17	0.476605916
m2325	miR-770-5p	0.24	0.25703296	0.34	0.32540488	0.25	0.260838017	0.25	0.258998121
m2326	miR-7702	0.86	0.793297332	0.46	0.212274918	0.46	0.231725463	1.16	0.794397939
m2327	miR-7703	0.41	0.178185778	0.87	0.856909949	0.99	0.987683382	0.67	0.5210947
m2331	miR-7843-3p	2.31	0.450055596	0.63	0.305127135	0.73	0.486617718	0.73	0.434215299
m2332	miR-7843-5p	2.16	0.193395604	1.03	0.957037091	1.6	0.349610908	1.1	0.875191362
m2334	miR-7845-5p	1.4	0.671393073	0.71	0.707103799	0.27	0.336902538	0.75	0.775563582
m2337	miR-7848-3p	0.78	0.708858066	1.04	0.954473486	0.5	0.321441472	0.5	0.307216183
m2346	miR-7973	2.51	0.415609793	2.34	0.264088362	2.34	0.319031994	2.18	0.379745478
m2353	miR-8052	0.58	0.327722222	1.37	0.783345243	0.38	0.163150703	0.35	0.075682096
m2361	miR-8060	0.66	0.175096833	0.78	0.352332469	0.46	0.014965918	0.76	0.172752853
m2370	miR-8069	0.78	0.745064658	0.39	0.314432275	0.57	0.477249552	0.46	0.362159689
m2371	miR-8070	1.32	0.731282683	0.39	0.314432275	1.23	0.806250417	1.02	0.978231234
m2374	miR-8073	0.99	0.992774503	1.56	0.528260436	2.03	0.259701085	0.4	0.320460578
m2375	miR-8074	0.49	0.300781784	0.68	0.564313211	0.5	0.321441472	1.46	0.671299507
m2380	miR-8079	1.02	0.934149132	5.78	0.367874794	1.04	0.925431967	1.04	0.896101232
m2381	miR-8080	2.75	0.332631197	0.89	0.727586612	1.04	0.925431967	1.04	0.896101232
m2386	miR-8085	0.39	0.155550378	0.62	0.406990862	0.26	0.061752753	0.18	0.03637676
m2390	miR-8089	0.86	0.832212867	0.43	0.309420739	1.28	0.760025709	1.44	0.702808595
m2392	miR-873-3p	0.75	0.634601348	0.6	0.388758272	0.41	0.218424174	0.4	0.194574198
m2403	miR-885-5p	2.22	0.115416084	0.93	0.910530172	1.53	0.621843802	2.07	0.455162632
m2404	miR-887-3p	0.32	0.248937793	0.57	0.470978853	0.2	0.174869738	0.2	0.173372513
m2406	miR-888-3p	1.22	0.811766413	0.56	0.49885782	0.3	0.236881769	1.36	0.719527987
m2409	miR-889-5p	0.4	0.316157554	0.65	0.605258109	0.4	0.326753159	0.4	0.320460578
m2417	miR-892c-5p	0.32	0.186378129	0.98	0.981811808	1.3	0.688665886	1.4	0.544546112
m2436	miR-937-5p	6.43	0.040108991	2.58	0.350781142	1.04	0.925431967	2.04	0.321410649
m2447	miR-95-5p	1.46	0.054671303	1.19	0.358297387	1.28	0.120700952	1.03	0.86719504
m2455	miR-99b-3p	0.88	0.030950486	0.89	0.103471991	0.94	0.321769354	0.97	0.704243238
m2458	piR_000045	0.33	0.064032388	1.21	0.779722085	0.33	0.072811977	0.33	0.065658903
m2459	piR_000093	3.36	0.260989376	1.18	0.757362743	0.73	0.486617718	0.73	0.434215299
m2463	piR_000560	0.41	0.242559159	0.68	0.530471981	0.61	0.47587124	0.26	0.142706971
m2464	piR_000651	0.41	0.102324417	1.33	0.587681208	0.73	0.569424176	0.54	0.268183303
m2465	piR_000753	1.6	0.216493654	1.56	0.088129676	1.81	0.014266845	2.04	0.005182664
m2467	piR_000775	1.99	0.39242762	1.82	0.353537797	2	0.288101661	1.68	0.490713199
m2472	piR_000848	1.02	0.934149132	0.89	0.727586612	2.97	0.324703904	1.04	0.896101232
m2473	piR_001040	2.25	0.380469244	2.92	0.350800959	2.9	0.326831706	2.19	0.339682064
m2483	piR_001205	0.89	0.860766322	1.53	0.637689617	2.58	0.482040527	1.96	0.602956376
m2488	piR_001918	0.34	0.281882071	0.21	0.195087272	0.5	0.448621854	0.78	0.736610245
m2490	piR_002286	0.41	0.291414968	0.78	0.711890601	1.06	0.932715147	0.51	0.404215618
m2494	piR_002631	1.17	0.884570583	1.02	0.984565352	2.26	0.581272411	0.28	0.334229489
m2496	piR_003231	2.03	0.330870476	0.48	0.303861856	1.61	0.596562926	1.54	0.623175786
m2498	piR_003672	0.75	0.617106787	0.94	0.885849101	0.26	0.066466358	0.66	0.593399153
m2508	piR_004800	0.44	0.309638913	0.49	0.372952052	0.44	0.323914322	0.44	0.314795921
m2509	piR_004801	1.74	0.389382686	1.54	0.526830973	3.08	0.154795744	2.19	0.373867334
m2510	piR_004918	0.98	0.975044394	1.02	0.967953943	0.43	0.257648265	0.46	0.288069573
m2515	piR_005019	1.3	0.770708086	0.33	0.083259379	0.38	0.113028952	0.38	0.102427187
m2516	piR_005177	0.42	0.313133752	0.47	0.369476676	0.82	0.78237139	0.42	0.317825198
m2517	piR_005264	2.64	0.172133642	1.9	0.354905727	1.04	0.925431967	1.04	0.896101232
m2519	piR_005337	0.14	0.18624476	0.27	0.267663884	0.15	0.187789909	0.51	0.50497991
m2520	piR_005799	0.88	0.615529625	0.69	0.101435726	0.33	0.02404395	0.7	0.500704003
m2524	piR_006701	0.39	0.185034141	0.64	0.509065931	0.39	0.198358161	0.39	0.188742404
m2526	piR_007056	0.4	0.316157554	0.35	0.282031472	0.4	0.326753159	0.4	0.320460578
m2529	piR_007501	0.36	0.321113072	0.32	0.291114978	0.37	0.329384002	0.37	0.324804852
m2530	piR_007785	0.86	0.845854652	1.13	0.854519141	0.39	0.358786705	0.57	0.52146888
m2531	piR_007832	0.7	0.411597918	0.51	0.15038213	0.42	0.124738549	0.79	0.586800042
m2532	piR_007851	0.49	0.300781784	0.8	0.753772948	0.5	0.321441472	0.5	0.307216183
m2541	piR_008921	0.33	0.153223101	0.38	0.189614749	0.34	0.162496222	0.34	0.155889381
m2542	piR_008982	0.41	0.178185778	0.87	0.856909949	0.99	0.987683382	0.41	0.182180154
m2543	piR_008983	1.47	0.593947584	0.85	0.794662436	0.26	0.142808795	0.27	0.139425532
m2547	piR_009228	1.46	0.136519238	2.16	0.014132146	1.93	0.147875278	1.59	0.155126766
m2552	piR_009895	0.73	0.092643362	0.69	0.037057773	0.61	0.155729211	0.96	0.929484714
m2553	piR_009900	1.16	0.870328461	0.52	0.46571008	0.38	0.328106639	0.38	0.322769062
m2554	piR_009901	0.6	0.119032054	0.74	0.216064024	0.5	0.03830903	0.88	0.574996311
m2555	piR_009903	6.06	0.354037847	0.89	0.727586612	1.04	0.925431967	3.46	0.337414512
m2556	piR_009981	0.88	0.737744706	0.76	0.340786624	0.61	0.310571691	0.18	0.011498786
m2557	piR_010023	1.33	0.759031047	0.84	0.814653008	0.45	0.370215602	0.46	0.362159689
m2559	piR_010172	0.39	0.185034141	0.44	0.23631506	0.39	0.198358161	0.39	0.188742404
m2561	piR_010541	0.59	0.007387265	0.59	0.093839937	0.53	0.079685966	0.53	0.091522677
m2563	piR_011186	1.02	0.934149132	0.89	0.727586612	2.65	0.320404087	1.04	0.896101232
m2564	piR_011187	0.8	0.703158124	0.81	0.588340169	0.43	0.126267269	0.25	0.028989113
m2566	piR_011300	1.34	0.767402691	1.12	0.904924045	0.42	0.378270592	0.88	0.881513135
m2567	piR_011370	0.42	0.270560362	0.55	0.380851685	0.51	0.379609994	0.16	0.083309379
m2569	piR_011495	1.02	0.934149132	0.89	0.727586612	2.9	0.326831706	1.04	0.896101232
m2572	piR_012681	0.9	0.031356678	0.98	0.599140597	0.99	0.574847707	1.03	0.684945974
m2573	piR_012734	1.02	0.934149132	0.89	0.727586612	2.49	0.317933782	3.05	0.334391728
m2576	piR_012957	1.02	0.934149132	2.24	0.351500149	1.04	0.925431967	1.04	0.896101232
m2583	piR_013755	1.02	0.934149132	0.89	0.727586612	2.56	0.322786144	1.73	0.342924628
m2587	piR_014033	0.92	0.920321868	0.7	0.617411949	0.44	0.344379001	0.77	0.735446243
m2589	piR_014181	0.92	0.849919969	1.11	0.85093208	1.6	0.372027445	2.37	0.137458147
m2593	piR_014632	0.38	0.318795036	0.62	0.581824201	0.38	0.328106639	0.38	0.322769062
m2594	piR_014635	0.44	0.309638913	0.72	0.666143348	0.44	0.323914322	0.44	0.314795921
m2595	piR_014636	0.29	0.022827297	0.64	0.194313768	0.3	0.007087904	0.5	0.174929208
m2596	piR_014709	0.86	0.890394664	0.24	0.356302944	0.22	0.341250369	1.85	0.656497905
m2598	piR_014817	1.02	0.934149132	0.89	0.727586612	1.04	0.925431967	3.05	0.334391728
m2599	piR_014879	0.46	0.30556595	2.12	0.369800177	1.76	0.46119921	0.47	0.311291201
m2601	piR_014957	2.02	0.314017564	2.22	0.255158588	2.38	0.174547726	2.41	0.445198069
m2602	piR_014959	0.47	0.182754928	0.49	0.15485866	0.61	0.218092865	0.92	0.670860681
m2604	piR_015149	0.55	0.069698569	0.45	0.029377248	0.24	0.00706613	0.56	0.127457781
m2606	piR_015249	1.03	0.971030123	0.88	0.885345562	1.52	0.681893935	2.03	0.525865151
m2607	piR_015254	0.43	0.177192134	0.48	0.252474728	0.35	0.132110125	2.2	0.553903496
m2611	piR_015852	1.3	0.4872906	0.89	0.727586612	2.8	0.354374642	1.04	0.896101232
m2613	piR_016240	0.46	0.30556595	0.52	0.377677389	0.47	0.322556411	0.47	0.311291201
m2619	piR_016735	1.4	0.559137499	1.74	0.363097979	1.92	0.337521286	2.15	0.327394982
m2623	piR_016796	1.02	0.934149132	0.89	0.727586612	1.04	0.925431967	3.95	0.364782371
m2624	piR_016828	0.36	0.321113072	0.32	0.291114978	0.37	0.329384002	1.74	0.642911559
m2633	piR_017081	0.41	0.178185778	0.56	0.371607194	0.41	0.193667018	0.41	0.182180154
m2634	piR_017094	0.32	0.326629673	0.36	0.360197596	0.33	0.332726559	0.33	0.329673057
m2635	piR_017104	0.61	0.050111416	0.84	0.118035065	0.67	0.170250511	0.86	0.458807368
m2636	piR_017138	0.32	0.326629673	0.94	0.948137526	0.83	0.83907764	0.33	0.329673057
m2640	piR_017295	0.21	0.33861853	0.3	0.393741919	0.22	0.341250369	0.22	0.340346747
m2642	piR_017458	0.31	0.328104797	0.51	0.506033486	0.31	0.33368729	0.31	0.330979871
m2643	piR_017715	1.02	0.934149132	0.89	0.727586612	3.13	0.326543416	1.04	0.896101232
m2650	piR_018080	0.38	0.318795036	0.33	0.286861831	0.38	0.328106639	0.38	0.322769062
m2653	piR_018454	1.33	0.497519686	2.35	0.351112872	1.04	0.925431967	1.04	0.896101232
m2659	piR_018876	0.41	0.413639692	0.29	0.327725989	0.33	0.359924091	0.33	0.357098657
m2660	piR_018883	1.02	0.934149132	0.89	0.727586612	3.29	0.328200477	1.04	0.896101232
m2662	piR_019068	2.75	0.332631197	0.89	0.727586612	1.04	0.925431967	1.04	0.896101232
m2665	piR_019368	0.53	0.314507671	0.86	0.79038283	0.57	0.383917401	0.34	0.155300134
m2667	piR_019485	0.29	0.163579543	0.55	0.437757886	0.88	0.876650149	0.29	0.165749995
m2670	piR_019557	1.64	0.416572688	1.9	0.354905727	2.81	0.322662108	1.04	0.896101232
m2671	piR_019632	1.02	0.977558429	0.8	0.779653862	0.28	0.10670158	0.76	0.706018693
m2674	piR_019723	1.64	0.416572688	2.13	0.352144213	1.04	0.925431967	1.04	0.896101232
m2676	piR_019822	0.25	0.334577989	0.42	0.460628164	0.34	0.392738943	1.67	0.563290354
m2687	piR_020305	0.65	0.542907699	0.59	0.463268736	0.22	0.08312225	0.22	0.080922338
m2691	piR_020362	1.33	0.497519686	2.13	0.352144213	1.04	0.925431967	1.04	0.896101232
m2694	piR_020381	1.39	0.459244453	1.26	0.225679903	1.47	0.039920627	1.36	0.02970159
m2698	piR_020439	0.7	0.052947923	0.81	0.300691407	1.07	0.471375433	1.13	0.588919948
m2699	piR_020450	0.83	0.265819375	0.71	0.059884976	0.87	0.388036811	0.96	0.785186866
m2701	piR_020485	1.23	0.644764784	1.31	0.427611521	1.54	0.337291482	2.08	0.240528635
m2702	piR_020490	1.18	0.345835685	1.37	0.288459805	1.68	0.025728057	1.47	0.348169652
m2703	piR_020492	0.42	0.313133752	0.36	0.276504536	0.42	0.325341891	0.42	0.317825198
m2711	piR_020569	1.03	0.942429409	1.09	0.85681729	1.99	0.194210943	4.32	0.181472654
m2712	piR_020582	2.82	0.418775986	2.22	0.388190574	3.79	0.353120165	3.48	0.316473186
m2715	piR_020663	0.92	0.881146876	1.3	0.757610359	2.61	0.204619031	1.94	0.327388645
m2724	piR_021214	0.58	0.517655081	0.63	0.56903029	0.72	0.708327406	0.46	0.38130863
m2727	piR_021650	0.28	0.236034633	0.97	0.976828077	0.96	0.961946361	0.29	0.23843573
m2732	piR_022296	1.01	0.987372427	1.22	0.772834942	0.32	0.207510694	0.32	0.202717674
m2733	piR_022408	1.86	0.606317007	0.32	0.291114978	0.37	0.329384002	1.51	0.709308366
m2736	piR_022437	2.75	0.332631197	0.89	0.727586612	3.13	0.326543416	1.04	0.896101232
m2738	piR_022628	0.87	0.897186789	0.9	0.923070908	1.32	0.815047636	2.27	0.575760525
m2739	piR_022665	2.49	0.193124258	1.9	0.354905727	3.83	0.117526525	4.21	0.267334983
