# Supplementary material for: Data on microRNA transcriptomic signatures, predicted gene targets and pathway analysis in response to cetuximab or panitumumab in colorectal cancer cells
Source: Data Brief. 2026 Apr 16;66:112753. doi: 10.1016/j.dib.2026.112753 (PMC13099932; doi:10.1016/j.dib.2026.112753)
Supplement: Supplementary file 3 [file mmc3.xlsx]

## Sheet: Feuil1
Supplementary Tables 3: Libraries used for EnrichR analyses.
HT29 cells - Ctx			HT29 cells - Pani			HCT116 cells - Ctx			HCT116 cells - Pani
miRNA	miRNA target		miRNA	miRNA target		miRNA	miRNA target		miRNA	miRNA target
hsa-miR-4449	FAM201A		hsa-miR-4260	NOVA1		hsa-miR-214-3p	NAA15		hsa-miR-30c-2-3p	CCDC38
hsa-miR-4449	GTF2IRD1		hsa-miR-5587-5p	ERVW-1		hsa-miR-214-3p	ZBTB20		hsa-miR-1288-3p	ZFC3H1
hsa-miR-4449	GTF2IRD1		hsa-miR-1228-5p	SCLY		hsa-miR-214-3p	PGF		hsa-miR-1288-3p	AL645730.2
hsa-miR-4449	RPS6KB2		hsa-miR-5587-5p	MUC17		hsa-miR-214-3p	PGF		hsa-miR-30c-2-3p	TPRXL
hsa-miR-4449	TCEA2		hsa-miR-4260	PCSK2		hsa-miR-214-3p	POU2F1		hsa-miR-1288-3p	PSG2
hsa-miR-4449	AGTPBP1		hsa-miR-4260	PCSK2		hsa-miR-214-3p	AMER1		hsa-miR-1288-3p	FBXO11
hsa-miR-4449	GREB1L		hsa-miR-4771	C9orf41		hsa-miR-214-3p	MYO18A		hsa-miR-30c-2-3p	PCDHA6
hsa-miR-4449	CDH1		hsa-miR-3936	PTPN4		hsa-miR-5586-3p	ERVW-1		hsa-miR-30c-2-3p	PCDHA6
hsa-miR-4449	CDH1		hsa-miR-3936	PTPN4		hsa-miR-323b-3p	CDC42BPG		hsa-miR-30c-2-3p	FAM117A
hsa-miR-4449	ANP32A		hsa-miR-3936	SLC35A2		hsa-miR-214-3p	PIM1		hsa-miR-30c-2-3p	FAM117A
hsa-miR-4449	BX284668.1		hsa-miR-3936	SLC35A2		hsa-miR-214-3p	KPNA3		hsa-miR-1288-3p	FOXO1
hsa-miR-4449	TRIOBP		hsa-miR-5587-5p	EIF4A2		hsa-miR-214-3p	KPNA3		hsa-miR-30c-2-3p	GPATCH2
hsa-miR-4449	TRIOBP		hsa-miR-5587-5p	EIF4A2		hsa-miR-323b-3p	CBX5		hsa-miR-30c-2-3p	GPATCH2
hsa-miR-4449	ULK3		hsa-miR-5587-5p	EIF4A2		hsa-miR-323b-3p	CBX5		hsa-miR-5586-3p	ERVW-1
hsa-miR-4449	DAGLA		hsa-miR-5587-5p	EIF4A2		hsa-miR-214-3p	FAM133B		hsa-miR-30c-2-3p	MED1
hsa-miR-4449	TBC1D3F		hsa-miR-5587-5p	EIF4A2		hsa-miR-214-3p	NEO1		hsa-miR-30c-2-3p	MED1
hsa-miR-4449	TBC1D3F		hsa-miR-5587-5p	EIF4A2		hsa-miR-214-3p	NEO1		hsa-miR-30c-2-3p	RASSF8
hsa-miR-4449	TBC1D3F		hsa-miR-3936	OSTN		hsa-miR-214-3p	ESPL1		hsa-miR-30c-2-3p	RASSF8
hsa-miR-4449	TBC1D3F		hsa-miR-1228-5p	SZRD1		hsa-miR-214-3p	KIF13A		hsa-miR-30c-2-3p	RASSF8
hsa-miR-4449	TBC1D3F		hsa-miR-1228-5p	SZRD1		hsa-miR-5586-3p	NBPF10		hsa-miR-30c-2-3p	RASSF8
hsa-miR-4449	TBC1D3F		hsa-miR-1228-5p	FAM230A		hsa-miR-5586-3p	NBPF10		hsa-miR-1288-3p	NEUROD1
hsa-miR-4449	TBC1D3F		hsa-miR-1228-5p	UBE2F-SCLY		hsa-miR-5586-3p	NBPF10		hsa-miR-30c-2-3p	GAGE1
hsa-miR-4449	TBC1D3F		hsa-miR-4260	ST8SIA3		hsa-miR-323b-3p	NEO1		hsa-miR-30c-2-3p	ZNF843
hsa-miR-4449	TBC1D3F		hsa-miR-3936	CFHR5		hsa-miR-323b-3p	NEO1		hsa-miR-3650	TBC1D3C
hsa-miR-4449	TBC1D3F		hsa-miR-5587-5p	RBM4B		hsa-miR-214-3p	FCGRT		hsa-miR-3650	TBC1D3C
hsa-miR-4449	DLX6		hsa-miR-4260	PRX		hsa-miR-214-3p	FCGRT		hsa-miR-3650	TBC1D3C
hsa-miR-4449	DLX6		hsa-miR-4260	PRX		hsa-miR-214-3p	CHMP4B		hsa-miR-3650	TBC1D3C
hsa-miR-4449	FAM53C		hsa-miR-4260	NCR3LG1		hsa-miR-214-3p	CHMP4B		hsa-miR-3650	NUTM2D
hsa-miR-4449	FAM53C		hsa-miR-5587-5p	RBFOX3		hsa-miR-214-3p	TGOLN2		hsa-miR-1288-3p	ARHGAP32
hsa-miR-4449	IPPK		hsa-miR-3936	ZNF571		hsa-miR-214-3p	SNX12		hsa-miR-30c-2-3p	MTCH2
hsa-miR-4449	IPPK		hsa-miR-4260	KIF21A		hsa-miR-214-3p	ARPC5L		hsa-miR-30c-2-3p	MTCH2
hsa-miR-4449	KEAP1		hsa-miR-3936	AC110373.1		hsa-miR-214-3p	ARID1A		hsa-miR-30c-2-3p	MAATS1
hsa-miR-4449	KEAP1		hsa-miR-4260	SLC25A23		hsa-miR-214-3p	ARID1A		hsa-miR-3650	NUTM2G
hsa-miR-4449	CDC42BPG		hsa-miR-4260	SLC25A23		hsa-miR-214-3p	DPP8		hsa-miR-1288-3p	PM20D2
hsa-miR-4433b-5p	CAMKK2		hsa-miR-4771	UBE2E1		hsa-miR-214-3p	DPP8		hsa-miR-30c-2-3p	2008-09-01
hsa-miR-4433b-5p	CAMKK2		hsa-miR-4771	DCDC1		hsa-miR-214-3p	FIGN		hsa-miR-30c-2-3p	TRDMT1
hsa-miR-4433b-5p	SOX6		hsa-miR-4260	AHNAK		hsa-miR-323b-3p	SPAST		hsa-miR-30c-2-3p	TRDMT1
hsa-miR-4433b-5p	ABHD13		hsa-miR-4260	AHNAK		hsa-miR-323b-3p	SPAST		hsa-miR-1288-3p	NFKBIZ
hsa-miR-4433b-5p	DDX20		hsa-miR-4771	EPS8		hsa-miR-323b-3p	TENM1		hsa-miR-1288-3p	PTCH1
hsa-miR-4433b-5p	NAT8L		hsa-miR-4771	ZZZ3		hsa-miR-323b-3p	TENM1		hsa-miR-30c-2-3p	PSG4
hsa-miR-4433b-5p	STK32A		hsa-miR-4771	ZZZ3		hsa-miR-214-3p	PDE4A		hsa-miR-1288-3p	C22orf39
hsa-miR-4433b-5p	CNTN1		hsa-miR-4260	FBXL12		hsa-miR-214-3p	PDE4A		hsa-miR-30c-2-3p	E2F3
hsa-miR-4433b-5p	HIP1		hsa-miR-4260	FBXL12		hsa-miR-214-3p	PPP2CB		hsa-miR-30c-2-3p	E2F3
hsa-miR-4433b-5p	BRPF3		hsa-miR-4771	FABP1		hsa-miR-214-3p	PPP2CB		hsa-miR-30c-2-3p	DCAF8
hsa-miR-4433b-5p	PIK3R1		hsa-miR-4771	KHDRBS1		hsa-miR-214-3p	VPS53		hsa-miR-5586-3p	NBPF10
hsa-miR-4433b-5p	HMGN3		hsa-miR-4771	KHDRBS1		hsa-miR-214-3p	NUFIP2		hsa-miR-5586-3p	NBPF10
hsa-miR-4433b-5p	HMGN3		hsa-miR-5587-5p	CELF2		hsa-miR-214-3p	NUFIP2		hsa-miR-5586-3p	NBPF10
hsa-miR-4433b-5p	CAMKK2		hsa-miR-5587-5p	CELF2		hsa-miR-214-3p	CSF1		hsa-miR-1288-3p	LRRTM2
hsa-miR-4433b-5p	CELF5		hsa-miR-4260	ZMYM6NB		hsa-miR-214-3p	CTNNB1		hsa-miR-30c-2-3p	CARHSP1
hsa-miR-4433b-5p	MEX3C		hsa-miR-5587-5p	DYNLT3		hsa-miR-214-3p	CELF1		hsa-miR-30c-2-3p	MARCKSL1
hsa-miR-4433b-5p	SLC10A2		hsa-miR-4260	ITGB2		hsa-miR-214-3p	PROM2		hsa-miR-30c-2-3p	RGPD1
hsa-miR-4433b-5p	EIF4E2		hsa-miR-4260	SLC6A20		hsa-miR-214-3p	JAKMIP2		hsa-miR-1288-3p	ZNF546
hsa-miR-4433b-5p	MECP2		hsa-miR-5587-5p	CTGF		hsa-miR-214-3p	TMEM39B		hsa-miR-30c-2-3p	TSPYL4
hsa-miR-4433b-5p	HMGN3		hsa-miR-5587-5p	CTGF		hsa-miR-214-3p	TMEM39B		hsa-miR-30c-2-3p	MXRA5
hsa-miR-4433b-5p	HMGN3		hsa-miR-3936	DCAF8L1		hsa-miR-214-3p	KCNC2		hsa-miR-30c-2-3p	MXRA5
hsa-miR-4433b-5p	SEMA4G		hsa-miR-4771	POU2F1		hsa-miR-214-3p	TGFBRAP1		hsa-miR-30c-2-3p	NTRK3
hsa-miR-4449	ICOS		hsa-miR-4260	RAF1		hsa-miR-214-3p	TBC1D10B		hsa-miR-30c-2-3p	NEDD8-MDP1
hsa-miR-4433b-5p	SRGN		hsa-miR-5587-5p	ZDHHC23		hsa-miR-214-3p	TM6SF1		hsa-miR-30c-2-3p	PIK3C2G
hsa-miR-4433b-5p	LUZP4		hsa-miR-5587-5p	LPGAT1		hsa-miR-214-3p	SLC7A8		hsa-miR-1288-3p	SLC5A11
hsa-miR-4433b-5p	SUCO		hsa-miR-5587-5p	LPGAT1		hsa-miR-214-3p	SLC7A8		hsa-miR-30c-2-3p	CRY2
hsa-miR-4433b-5p	ADGRL2		hsa-miR-4771	PPP1R16B		hsa-miR-214-3p	PLD2		hsa-miR-30c-2-3p	CRY2
hsa-miR-4433b-5p	BTRC		hsa-miR-4771	PPP1R16B		hsa-miR-214-3p	DNHD1		hsa-miR-1288-3p	EPHA7
hsa-miR-4433b-5p	SERPINE1		hsa-miR-4260	KCNJ14		hsa-miR-5586-3p	LINC00692		hsa-miR-1288-3p	CREBZF
hsa-miR-4433b-5p	MORN4		hsa-miR-4260	CALCOCO1		hsa-miR-214-3p	HSPA4L		hsa-miR-30c-2-3p	TRIOBP
hsa-miR-4433b-5p	FANCC		hsa-miR-4260	CALCOCO1		hsa-miR-617	AASDH		hsa-miR-30c-2-3p	TRIOBP
hsa-miR-4433b-5p	MOCS2		hsa-miR-5587-5p	CACUL1		hsa-miR-214-3p	MED19		hsa-miR-30c-2-3p	ZCCHC14
hsa-miR-4433b-5p	MRPL9		hsa-miR-5587-5p	UBE2NL		hsa-miR-214-3p	RNF8		hsa-miR-30c-2-3p	TMTC1
hsa-miR-4433b-5p	SNX20		hsa-miR-5587-5p	UBE2NL		hsa-miR-214-3p	RNF8		hsa-miR-30c-2-3p	ADAM30
hsa-miR-4449	TOMM40		hsa-miR-5587-5p	CAST		hsa-miR-5586-3p	EIF4E		hsa-miR-1288-3p	RFC2
hsa-miR-4433b-5p	CELF5		hsa-miR-4771	CADM2		hsa-miR-214-3p	ATP2A2		hsa-miR-1288-3p	RFC2
hsa-miR-4433b-5p	IRAK4		hsa-miR-5587-5p	HSPA9		hsa-miR-214-3p	VDR		hsa-miR-30c-2-3p	SMC5
hsa-miR-4433b-5p	SUCO		hsa-miR-5587-5p	HSPA9		hsa-miR-214-3p	VDR		hsa-miR-30c-2-3p	LINC02453
hsa-miR-4433b-5p	SOX6		hsa-miR-4260	SRRM2		hsa-miR-214-3p	ZFAND3		hsa-miR-3650	GNAQ
hsa-miR-4433b-5p	SNX20		hsa-miR-4260	TGM1		hsa-miR-214-3p	VTI1A		hsa-miR-30c-2-3p	HYKK
hsa-miR-4433b-5p	TMTC1		hsa-miR-4260	TGM1		hsa-miR-617	SOCS6		hsa-miR-5586-3p	LINC00692
hsa-miR-4433b-5p	CACUL1		hsa-miR-5587-5p	DST		hsa-miR-617	SERF1A		hsa-miR-3650	TBC1D3B
hsa-miR-4433b-5p	SEPTIN3		hsa-miR-4260	CLIP3		hsa-miR-617	SERF1A		hsa-miR-30c-2-3p	EXD2
hsa-miR-4433b-5p	CDH7		hsa-miR-4260	CLIP3		hsa-miR-323b-3p	SCN2A		hsa-miR-30c-2-3p	EXD2
hsa-miR-4433b-5p	CEMIP2		hsa-miR-3936	INTS3		hsa-miR-214-3p	DAGLA		hsa-miR-30c-2-3p	UMAD1
hsa-miR-4433b-5p	PIK3R2		hsa-miR-4771	CPEB2		hsa-miR-214-3p	DMPK		hsa-miR-5586-3p	EIF4E
hsa-miR-4433b-5p	RESF1		hsa-miR-5587-5p	MYLK		hsa-miR-214-3p	DMPK		hsa-miR-30c-2-3p	VGLL3
hsa-miR-4433b-5p	ATF7IP		hsa-miR-5587-5p	MYLK		hsa-miR-214-3p	RREB1		hsa-miR-30c-2-3p	PTCH1
hsa-miR-4433b-5p	MIS18A		hsa-miR-5587-5p	TRPC4		hsa-miR-214-3p	RREB1		hsa-miR-30c-2-3p	NUTM2G
hsa-miR-4433b-5p	MOCS2		hsa-miR-5587-5p	PRELID1		hsa-miR-214-3p	MED24		hsa-miR-1288-3p	ZNRF2
hsa-miR-4433b-5p	COP1		hsa-miR-5587-5p	HBP1		hsa-miR-214-3p	MED24		hsa-miR-1288-3p	NCR3LG1
hsa-miR-4433b-5p	CNTN1		hsa-miR-5587-5p	HBP1		hsa-miR-214-3p	MIR4280HG		hsa-miR-1288-3p	CR381653.1
hsa-miR-4433b-5p	VPS53		hsa-miR-4260	RAB9B		hsa-miR-617	ZNF106		hsa-miR-30c-2-3p	THOC2
hsa-miR-4433b-5p	VPS53		hsa-miR-4260	RAB9B		hsa-miR-617	ZNF106		hsa-miR-30c-2-3p	THOC2
hsa-miR-4433b-5p	ARID4A		hsa-miR-3936	SNX21		hsa-miR-214-3p	MLLT10		hsa-miR-1288-3p	ZFPM2
hsa-miR-4449	RPL10		hsa-miR-3936	SNX21		hsa-miR-214-3p	MLLT10		hsa-miR-30c-2-3p	DMP1
hsa-miR-4433b-5p	PLCL1		hsa-miR-5587-5p	ATG3		hsa-miR-214-3p	EPC1		hsa-miR-1288-3p	UBE2W
			hsa-miR-4260	BCL6		hsa-miR-214-3p	EPC1		hsa-miR-1288-3p	UBE2W
			hsa-miR-4260	BCL6		hsa-miR-214-3p	TMED8		hsa-miR-3650	ANKRD23
			hsa-miR-4260	SAE1		hsa-miR-214-3p	TMED8		hsa-miR-1288-3p	TTC7B
			hsa-miR-3936	PTPRK		hsa-miR-214-3p	PALM2		hsa-miR-1288-3p	VPS13B
			hsa-miR-3936	LAD1		hsa-miR-214-3p	NMB		hsa-miR-30c-2-3p	C2
			hsa-miR-4260	NID1		hsa-miR-617	GSTM2		hsa-miR-30c-2-3p	NDNL2
			hsa-miR-4260	NID1		hsa-miR-214-3p	RAB14		hsa-miR-5586-3p	CACUL1
			hsa-miR-4260	ARPC1A		hsa-miR-214-3p	RAB14		hsa-miR-1288-3p	MAP3K4
			hsa-miR-4771	FAM129A		hsa-miR-214-3p	VAC14		hsa-miR-1288-3p	MAP3K4
			hsa-miR-4771	TMX3		hsa-miR-214-3p	VAC14		hsa-miR-1288-3p	ANKRD28
			hsa-miR-3936	STC1		hsa-miR-214-3p	KRTAP1-5		hsa-miR-1288-3p	NDST4
			hsa-miR-3936	AIG1		hsa-miR-323b-3p	SMIM13		hsa-miR-30c-2-3p	SIDT2
			hsa-miR-5587-5p	CAND1		hsa-miR-323b-3p	ZC4H2		hsa-miR-5586-3p	C8orf31
			hsa-miR-5587-5p	CAND1		hsa-miR-323b-3p	ZC4H2		hsa-miR-1288-3p	GRIK2
			hsa-miR-4771	DRGX		hsa-miR-5586-3p	CACUL1		hsa-miR-1288-3p	TLE4
			hsa-miR-4260	AC093484.6		hsa-miR-214-3p	MAP3K4		hsa-miR-1288-3p	TLE4
			hsa-miR-5587-5p	HIPK3		hsa-miR-214-3p	MAP3K4		hsa-miR-30c-2-3p	NAMPT
			hsa-miR-5587-5p	HIPK3		hsa-miR-214-3p	ROR1		hsa-miR-30c-2-3p	NAMPT
			hsa-miR-5587-5p	CCNT1		hsa-miR-214-3p	RFX7		hsa-miR-1288-3p	MFSD1
			hsa-miR-3936	LINC02166		hsa-miR-214-3p	RAB15		hsa-miR-1288-3p	MFSD1
			hsa-miR-1228-5p	RRM1		hsa-miR-5586-3p	C8orf31		hsa-miR-5586-3p	MAGOHB
			hsa-miR-4260	TXNDC2		hsa-miR-214-3p	GSK3B		hsa-miR-5586-3p	MAGOHB
			hsa-miR-3936	FBXW4		hsa-miR-214-3p	GSK3B		hsa-miR-30c-2-3p	HNRNPL
			hsa-miR-3936	FBXW4		hsa-miR-214-3p	PURB		hsa-miR-30c-2-3p	HNRNPL
			hsa-miR-3936	AC073082.1		hsa-miR-214-3p	ABHD16A		hsa-miR-30c-2-3p	SEMA4G
			hsa-miR-4260	POM121		hsa-miR-214-3p	LPGAT1		hsa-miR-30c-2-3p	SEMA4G
			hsa-miR-4260	SRSF1		hsa-miR-214-3p	LPGAT1		hsa-miR-1288-3p	CERS3
			hsa-miR-3936	ATRX		hsa-miR-214-3p	ITSN2		hsa-miR-1288-3p	GOLGA6L4
			hsa-miR-3936	ATRX		hsa-miR-214-3p	MTA3		hsa-miR-30c-2-3p	DCBLD2
			hsa-miR-5587-5p	ROCK2		hsa-miR-214-3p	MTA3		hsa-miR-30c-2-3p	DCBLD2
			hsa-miR-4260	FYTTD1		hsa-miR-214-3p	BLNK		hsa-miR-3650	PTPN13
			hsa-miR-4260	FYTTD1		hsa-miR-214-3p	BLNK		hsa-miR-30c-2-3p	MCM6
			hsa-miR-4260	BCAM		hsa-miR-214-3p	KIAA1737		hsa-miR-30c-2-3p	MCM6
			hsa-miR-3936	YIPF6		hsa-miR-617	EVX2		hsa-miR-30c-2-3p	PKIA
			hsa-miR-4260	DLL1		hsa-miR-214-3p	MINK1		hsa-miR-30c-2-3p	GAGE12J
			hsa-miR-4260	ZC3H11A		hsa-miR-214-3p	RNF115		hsa-miR-30c-2-3p	STK4
			hsa-miR-4260	ZC3H11A		hsa-miR-214-3p	RNF115		hsa-miR-30c-2-3p	STK4
			hsa-miR-4260	ZC3H11A		hsa-miR-214-3p	RNF115		hsa-miR-30c-2-3p	GAGE2C
			hsa-miR-4260	ZC3H11A		hsa-miR-214-3p	RNF115		hsa-miR-30c-2-3p	HELLS
			hsa-miR-5587-5p	CS		hsa-miR-5586-3p	MAGOHB		hsa-miR-30c-2-3p	HELLS
			hsa-miR-5587-5p	CS		hsa-miR-5586-3p	MAGOHB		hsa-miR-30c-2-3p	GAGE2D
			hsa-miR-5587-5p	CMTM1		hsa-miR-214-3p	TBC1D25		hsa-miR-30c-2-3p	GAGE2C
			hsa-miR-5587-5p	CMTM1		hsa-miR-214-3p	TBC1D25		hsa-miR-30c-2-3p	GAGE2D
			hsa-miR-4260	ZNF185		hsa-miR-214-3p	TUBA1B		hsa-miR-30c-2-3p	GAGE12B
			hsa-miR-5587-5p	MYNN		hsa-miR-214-3p	TUBA1B		hsa-miR-3650	TEX19
			hsa-miR-5587-5p	MYNN		hsa-miR-214-3p	DESI1		hsa-miR-1288-3p	SERPINB9
			hsa-miR-4260	MCC		hsa-miR-214-3p	DESI1		hsa-miR-30c-2-3p	PAK1
			hsa-miR-3936	IYD		hsa-miR-214-3p			hsa-miR-30c-2-3p	COX20
			hsa-miR-3936	IYD		hsa-miR-214-3p	CD247		hsa-miR-1288-3p	ZNF280C
			hsa-miR-5587-5p	CRHR1		hsa-miR-214-3p	SPDYE1		hsa-miR-1288-3p	ZNF280C
			hsa-miR-5587-5p	CRHR1		hsa-miR-214-3p	SPDYE1		hsa-miR-1288-3p	ATIC
			hsa-miR-4260	RARRES3		hsa-miR-214-3p	CTTNBP2		hsa-miR-30c-2-3p	FZD7
			hsa-miR-4771	MYO10		hsa-miR-214-3p	CTTNBP2		hsa-miR-5586-3p	DCHS1
			hsa-miR-4771	GLYATL2		hsa-miR-214-3p	MTM1		hsa-miR-1288-3p	OR51E1
			hsa-miR-3936	ZNF318		hsa-miR-214-3p	MAP6		hsa-miR-30c-2-3p	GAGE2B
			hsa-miR-5587-5p	NSFL1C		hsa-miR-617	SF3B1		hsa-miR-30c-2-3p	GAGE2B
			hsa-miR-5587-5p	NSFL1C		hsa-miR-617	SF3B1		hsa-miR-3650	PLEKHS1
			hsa-miR-5587-5p	DNAH14		hsa-miR-214-3p	RQCD1		hsa-miR-30c-2-3p	BCL9
			hsa-miR-5587-5p	NMRAL1		hsa-miR-214-3p	KIF1B		hsa-miR-30c-2-3p	BCL9
			hsa-miR-3936	PFN1		hsa-miR-214-3p	KIF1B		hsa-miR-30c-2-3p	GABPB1
			hsa-miR-3936	PFN1		hsa-miR-214-3p	SPOCD1		hsa-miR-30c-2-3p	GABPB1
			hsa-miR-4771	TMEM181		hsa-miR-214-3p	WDR62		hsa-miR-30c-2-3p	CCDC86
			hsa-miR-4771	NUTM2G		hsa-miR-214-3p	WDR62		hsa-miR-30c-2-3p	CCDC86
			hsa-miR-5587-5p	HS6ST2		hsa-miR-214-3p	DIAPH1		hsa-miR-30c-2-3p	BCL9
			hsa-miR-5587-5p	ACER3		hsa-miR-214-3p	TARDBP		hsa-miR-30c-2-3p	BCL9
			hsa-miR-5587-5p	ACER3		hsa-miR-214-3p	TARDBP		hsa-miR-3650	WDR52
			hsa-miR-4260	ALKBH6		hsa-miR-214-3p	TANC2		hsa-miR-1288-3p	SLBP
			hsa-miR-4771	CHURC1-FNTB		hsa-miR-214-3p	TMEM33		hsa-miR-30c-2-3p	TMEM215
			hsa-miR-4771	CHURC1-FNTB		hsa-miR-214-3p	TMEM33		hsa-miR-30c-2-3p	NUTM2D
			hsa-miR-5587-5p	PIH1D3		hsa-miR-214-3p	TMTC4		hsa-miR-5586-3p	NUTM2G
			hsa-miR-5587-5p	PIH1D3		hsa-miR-214-3p	TMTC4		hsa-miR-1288-3p	RAP2C
			hsa-miR-5587-5p	PTMA		hsa-miR-5586-3p	DCHS1		hsa-miR-1288-3p	RAP2C
			hsa-miR-5587-5p	PTMA		hsa-miR-323b-3p	SHE		hsa-miR-30c-2-3p	NID1
			hsa-miR-5587-5p	PTMA		hsa-miR-214-3p	SOCS5		hsa-miR-30c-2-3p	NID1
			hsa-miR-5587-5p	PTMA		hsa-miR-214-3p	DHX30		hsa-miR-30c-2-3p	KIAA1161
			hsa-miR-5587-5p	PTMA		hsa-miR-214-3p	WAC		hsa-miR-3650	KCNIP1
			hsa-miR-5587-5p	PTMA		hsa-miR-214-3p	WAC		hsa-miR-1288-3p	IKZF2
			hsa-miR-3936	ZFHX3		hsa-miR-214-3p	RASSF5		hsa-miR-1288-3p	IKZF2
			hsa-miR-4260	DAB2		hsa-miR-214-3p	CPA4		hsa-miR-1288-3p	SH2B3
			hsa-miR-3936	AZIN1		hsa-miR-214-3p	CPA4		hsa-miR-1288-3p	SH2B3
			hsa-miR-5587-5p	RBBP6		hsa-miR-214-3p	MMS19		hsa-miR-30c-2-3p	MYO5A
			hsa-miR-5587-5p	RBBP6		hsa-miR-214-3p	PCYOX1L		hsa-miR-30c-2-3p	NAV1
			hsa-miR-4260	ATOH8		hsa-miR-214-3p	F8		hsa-miR-30c-2-3p	GPSM3
			hsa-miR-4260	C11orf49		hsa-miR-323b-3p	FRMD4B		hsa-miR-5586-3p	KRT86
			hsa-miR-4771	WDR47		hsa-miR-323b-3p	FRMD4B		hsa-miR-3650	SH3BP2
			hsa-miR-4771	WDR47		hsa-miR-323b-3p	TRIM48		hsa-miR-3650	SH3BP2
			hsa-miR-4771	LRRC20		hsa-miR-214-3p	SLC6A6		hsa-miR-1288-3p
			hsa-miR-5587-5p	FUS		hsa-miR-214-3p	PTER		hsa-miR-5586-3p	PRMT5
			hsa-miR-5587-5p	FUS		hsa-miR-214-3p	TUBA1C		hsa-miR-5586-3p	PRMT5
			hsa-miR-5587-5p	UBXN7		hsa-miR-214-3p	PCLO		hsa-miR-3650	CCDC92
			hsa-miR-4260	SEZ6		hsa-miR-214-3p	PFAS		hsa-miR-3650	CCDC92
			hsa-miR-4260	SEZ6		hsa-miR-214-3p	RC3H1		hsa-miR-1288-3p	RIT1
			hsa-miR-4771	ZMYM4		hsa-miR-214-3p			hsa-miR-30c-2-3p	RPL14
			hsa-miR-3936	LYSMD3		hsa-miR-214-3p	MMP16		hsa-miR-5586-3p	EIF4E3
			hsa-miR-4260	SGCG		hsa-miR-214-3p	MTMR3		hsa-miR-1288-3p	SNX17
			hsa-miR-4260	SGCG		hsa-miR-214-3p	MTMR3		hsa-miR-1288-3p	SNX17
			hsa-miR-4771	ATP2B1		hsa-miR-214-3p	TMEM248		hsa-miR-30c-2-3p	GPATCH8
			hsa-miR-4771	ATP2B1		hsa-miR-214-3p	TMEM248		hsa-miR-30c-2-3p	HERC4
			hsa-miR-4771	FAM122A		hsa-miR-617	ITCH		hsa-miR-30c-2-3p	HIP1
			hsa-miR-5587-5p	EFNB3		hsa-miR-617	ITCH		hsa-miR-30c-2-3p	HIP1
			hsa-miR-5587-5p	EFNB3		hsa-miR-5586-3p	NUTM2G		hsa-miR-30c-2-3p	KPNB1
			hsa-miR-5587-5p			hsa-miR-214-3p	CADM1		hsa-miR-30c-2-3p	KPNB1
			hsa-miR-4260	SREK1IP1		hsa-miR-214-3p	PLEKHA3		hsa-miR-30c-2-3p	GGT7
			hsa-miR-4260	PRICKLE4		hsa-miR-214-3p	PLEKHA3		hsa-miR-5586-3p	LIN28B
			hsa-miR-4260	PRICKLE4		hsa-miR-617	CCDC152		hsa-miR-1288-3p	ANKIB1
			hsa-miR-4260	PRICKLE4		hsa-miR-617	C4orf22		hsa-miR-1288-3p	ANKIB1
			hsa-miR-4260	PRICKLE4		hsa-miR-214-3p	TMEM245		hsa-miR-1288-3p	NFIL3
			hsa-miR-4771	ASH1L		hsa-miR-214-3p	TMEM245		hsa-miR-30c-2-3p	SCN3A
			hsa-miR-4771	ASH1L		hsa-miR-214-3p	KLC4		hsa-miR-30c-2-3p	BTG1
			hsa-miR-4771	ZFC3H1		hsa-miR-214-3p	CNIH		hsa-miR-30c-2-3p
			hsa-miR-4771	CYB5D2		hsa-miR-214-3p	CNIH		hsa-miR-1288-3p	USP9X
			hsa-miR-3936	SNRK		hsa-miR-214-3p	NWD1		hsa-miR-1288-3p	USP9X
			hsa-miR-1228-5p	HIST1H4H		hsa-miR-5586-3p	KRT86		hsa-miR-30c-2-3p	PPP1R12B
			hsa-miR-1228-5p	HIST1H4H		hsa-miR-5586-3p	PRMT5		hsa-miR-30c-2-3p	PPP1R12B
			hsa-miR-1228-5p	HIST1H4H		hsa-miR-5586-3p	PRMT5		hsa-miR-30c-2-3p	C10orf67
			hsa-miR-1228-5p	HIST1H4H		hsa-miR-323b-3p	FOXJ2		hsa-miR-5586-3p	TEAD1
			hsa-miR-1228-5p	HIST1H4H		hsa-miR-323b-3p	FOXJ2		hsa-miR-30c-2-3p	KIDINS220
			hsa-miR-1228-5p	HIST1H4H		hsa-miR-214-3p	AKAP13		hsa-miR-30c-2-3p	NCR3LG1
			hsa-miR-1228-5p	HIST1H4H		hsa-miR-214-3p	REV3L		hsa-miR-1288-3p	KCNH8
			hsa-miR-1228-5p	HIST1H4H		hsa-miR-214-3p	REV3L		hsa-miR-30c-2-3p	LOX
			hsa-miR-1228-5p	HIST1H4H		hsa-miR-214-3p	MTPN		hsa-miR-30c-2-3p	LOX
			hsa-miR-1228-5p	HIST1H4H		hsa-miR-214-3p	MTPN		hsa-miR-1288-3p	CRHR1
			hsa-miR-1228-5p	HIST1H4H		hsa-miR-214-3p	MTPN		hsa-miR-1288-3p	CRHR1
			hsa-miR-1228-5p	HIST1H4H		hsa-miR-214-3p	MTPN		hsa-miR-30c-2-3p	VSTM4
			hsa-miR-1228-5p	HIST1H4H		hsa-miR-214-3p	ELP6		hsa-miR-30c-2-3p	ZNF441
			hsa-miR-1228-5p	HIST1H4H		hsa-miR-214-3p	SRGAP3		hsa-miR-5586-3p	GMNC
			hsa-miR-4260	CACNA2D4		hsa-miR-214-3p	PAIP2B		hsa-miR-30c-2-3p	FRMPD4
			hsa-miR-5587-5p	DNAH3		hsa-miR-214-3p	PAIP2B		hsa-miR-5586-3p	CCDC144NL
			hsa-miR-4260	UNC5A		hsa-miR-214-3p	PRTG		hsa-miR-3650	UBA2
			hsa-miR-4260	UNC5A		hsa-miR-214-3p	NAT8L		hsa-miR-3650	UBA2
			hsa-miR-5587-5p	ZHX1		hsa-miR-617	CAGE1		hsa-miR-1288-3p	RIOK2
			hsa-miR-4260	SSR1		hsa-miR-617	NUTM2D		hsa-miR-1288-3p	RIOK2
			hsa-miR-4260	SSR1		hsa-miR-323b-3p	COTL1		hsa-miR-30c-2-3p	CHP1
			hsa-miR-4260	KIAA1239		hsa-miR-323b-3p	COTL1		hsa-miR-3650	AL137003.1
			hsa-miR-4771	FIGN		hsa-miR-5586-3p	EIF4E3		hsa-miR-5586-3p	ATP2B1
			hsa-miR-3936	EXOC6B		hsa-miR-323b-3p	DDX3X		hsa-miR-5586-3p	ATP2B1
			hsa-miR-1228-5p	CNNM2		hsa-miR-214-3p	KCNT1		hsa-miR-5586-3p	BAI2
			hsa-miR-4260	FXR2		hsa-miR-214-3p	KCNT1		hsa-miR-5586-3p	BAI2
			hsa-miR-4260	FZD6		hsa-miR-214-3p	AP2B1		hsa-miR-30c-2-3p	GAGE2A
			hsa-miR-4260	ERLIN1		hsa-miR-214-3p	AP2B1		hsa-miR-30c-2-3p	GAGE12C
			hsa-miR-4260	ERLIN1		hsa-miR-214-3p	KCNC4		hsa-miR-30c-2-3p	GAGE12D
			hsa-miR-4771	P2RX7		hsa-miR-214-3p	KCNC4		hsa-miR-30c-2-3p	GAGE12E
			hsa-miR-4771	P2RX7		hsa-miR-214-3p	UBR3		hsa-miR-30c-2-3p	GAGE12C
			hsa-miR-5587-5p	G3BP2		hsa-miR-214-3p	OTOP3		hsa-miR-30c-2-3p	GAGE12D
			hsa-miR-5587-5p	MEGF11		hsa-miR-617	CXorf22		hsa-miR-30c-2-3p	GAGE12E
			hsa-miR-4260	KCNC3		hsa-miR-323b-3p	RNF169		hsa-miR-30c-2-3p	GAGE12H
			hsa-miR-4771	GRID2		hsa-miR-5586-3p	LIN28B		hsa-miR-30c-2-3p	GAGE12C
			hsa-miR-4260	FTO		hsa-miR-323b-3p	INHBA		hsa-miR-30c-2-3p	GAGE12D
			hsa-miR-4260	MTA1		hsa-miR-323b-3p	INHBA		hsa-miR-30c-2-3p	GAGE12E
			hsa-miR-4260	RSRC1		hsa-miR-214-3p	NRAS		hsa-miR-30c-2-3p	GAGE12C
			hsa-miR-4260	C2		hsa-miR-214-3p	ALG3		hsa-miR-30c-2-3p	GAGE12E
			hsa-miR-4260			hsa-miR-214-3p	DOCK2		hsa-miR-30c-2-3p	GAGE12F
			hsa-miR-4260			hsa-miR-214-3p	LPCAT4		hsa-miR-30c-2-3p	GAGE12F
			hsa-miR-4771	POTEC		hsa-miR-214-3p	MEF2C		hsa-miR-30c-2-3p	GAGE12F
			hsa-miR-4771	POTEC		hsa-miR-214-3p	MEF2C		hsa-miR-30c-2-3p	GAGE12F
			hsa-miR-5587-5p	CUX2		hsa-miR-214-3p	TUBGCP6		hsa-miR-30c-2-3p	GAGE12F
			hsa-miR-5587-5p	CUX2		hsa-miR-214-3p	TUBGCP6		hsa-miR-30c-2-3p	GAGE12F
			hsa-miR-5587-5p	CXCL10		hsa-miR-214-3p	ACLY		hsa-miR-30c-2-3p	GAGE12G
			hsa-miR-4771	GSK3B		hsa-miR-214-3p	LMBR1L		hsa-miR-30c-2-3p	GAGE12G
			hsa-miR-4771	GSK3B		hsa-miR-323b-3p	RNF13		hsa-miR-30c-2-3p	GAGE12G
			hsa-miR-4771	RORA		hsa-miR-323b-3p	RNF13		hsa-miR-30c-2-3p	GAGE12G
			hsa-miR-4771	RORA		hsa-miR-323b-3p	PCNP		hsa-miR-30c-2-3p	GAGE12G
			hsa-miR-4771	C15orf57		hsa-miR-323b-3p	PCNP		hsa-miR-30c-2-3p	GAGE12G
			hsa-miR-4771	C15orf57		hsa-miR-323b-3p	CRIM1		hsa-miR-30c-2-3p	GAGE12I
			hsa-miR-5587-5p	MBNL3		hsa-miR-214-3p	CHD2		hsa-miR-30c-2-3p	GAGE12I
			hsa-miR-5587-5p	MBNL3		hsa-miR-214-3p	CHD2		hsa-miR-30c-2-3p	GAGE12I
			hsa-miR-5587-5p	SLC15A5		hsa-miR-214-3p	RNF165		hsa-miR-30c-2-3p	GAGE12I
			hsa-miR-5587-5p	PPP6R3		hsa-miR-617	MAN2A2		hsa-miR-30c-2-3p	GAGE12I
			hsa-miR-5587-5p	PPP6R3		hsa-miR-214-3p	MPI		hsa-miR-30c-2-3p	GAGE12D
			hsa-miR-5587-5p	MTPN		hsa-miR-214-3p	MYT1L		hsa-miR-30c-2-3p	GAGE2A
			hsa-miR-5587-5p	MTPN		hsa-miR-214-3p	CHRD		hsa-miR-30c-2-3p	PAGE1
			hsa-miR-5587-5p	MTPN		hsa-miR-214-3p	CHRD		hsa-miR-30c-2-3p	PAGE1
			hsa-miR-5587-5p	MTPN		hsa-miR-214-3p			hsa-miR-30c-2-3p	GAGE13
			hsa-miR-4260	KCNJ10		hsa-miR-214-3p	ANXA11		hsa-miR-5586-3p	FRY
			hsa-miR-4260	RNF31		hsa-miR-214-3p	ANXA11		hsa-miR-5586-3p	FRY
			hsa-miR-4260	RNF31		hsa-miR-617	JPH1		hsa-miR-1288-3p	UBFD1
			hsa-miR-4771	PKD2L2		hsa-miR-617	JPH1		hsa-miR-1288-3p	UBFD1
			hsa-miR-4771	PKD2L2		hsa-miR-5586-3p	TEAD1		hsa-miR-30c-2-3p	MPZL1
			hsa-miR-3936	GSPT1		hsa-miR-323b-3p	SERBP1		hsa-miR-30c-2-3p	GAGE2E
			hsa-miR-3936	GSPT1		hsa-miR-323b-3p	ZNF595		hsa-miR-30c-2-3p	FAM126A
			hsa-miR-5587-5p	PRKD1		hsa-miR-214-3p	CYLD		hsa-miR-30c-2-3p	FAM126A
			hsa-miR-5587-5p	OXTR		hsa-miR-214-3p	CYLD		hsa-miR-30c-2-3p	KIR3DX1
			hsa-miR-4260	ZNF609		hsa-miR-214-3p	RNF111		hsa-miR-30c-2-3p	KIR3DX1
			hsa-miR-4771	TSC22D2		hsa-miR-214-3p	ENDOV		hsa-miR-30c-2-3p	GAGE2E
			hsa-miR-5587-5p	TSHR		hsa-miR-214-3p	ENDOV		hsa-miR-30c-2-3p	PCDH10
			hsa-miR-4260	AGBL5		hsa-miR-214-3p	FNDC5		hsa-miR-30c-2-3p
			hsa-miR-4260	AGBL5		hsa-miR-617	DEPDC1B		hsa-miR-5586-3p	HOXB9
			hsa-miR-5587-5p	MFHAS1		hsa-miR-617	DEPDC1B		hsa-miR-5586-3p	PTPN4
			hsa-miR-5587-5p	BBX		hsa-miR-617	DDX27		hsa-miR-5586-3p	PTPN4
			hsa-miR-5587-5p	BBX		hsa-miR-617	DDX27		hsa-miR-5586-3p	MAP3K2
			hsa-miR-4771	RASA2		hsa-miR-214-3p	TEX2		hsa-miR-1288-3p	CCDC84
			hsa-miR-5587-5p	COL25A1		hsa-miR-323b-3p	SLC35A5		hsa-miR-30c-2-3p	DLEU1
			hsa-miR-4260	KSR2		hsa-miR-5586-3p	GMNC		hsa-miR-5586-3p	TNPO1
			hsa-miR-3936	TMEM132A		hsa-miR-214-3p	PANX2		hsa-miR-5586-3p	TNPO1
			hsa-miR-3936	TMEM132A		hsa-miR-214-3p	PANX2		hsa-miR-3650	AF127577.1
			hsa-miR-5587-5p	FAM19A1		hsa-miR-214-3p	BRAF		hsa-miR-1288-3p	PHAX
			hsa-miR-5587-5p	DYNC1LI2		hsa-miR-214-3p	SPTBN2		hsa-miR-30c-2-3p	HDAC8
			hsa-miR-5587-5p	SYT9		hsa-miR-214-3p	TLE3		hsa-miR-30c-2-3p	TUBG1
			hsa-miR-5587-5p	CES5A		hsa-miR-5586-3p	CCDC144NL		hsa-miR-30c-2-3p	NT5DC3
			hsa-miR-5587-5p	MS4A1		hsa-miR-214-3p	LTBP3		hsa-miR-30c-2-3p	NT5DC3
			hsa-miR-3936	STAMBP		hsa-miR-214-3p	UHMK1		hsa-miR-30c-2-3p	DCAF10
			hsa-miR-3936	STAMBP		hsa-miR-5586-3p	ATP2B1		hsa-miR-30c-2-3p	DCAF10
			hsa-miR-5587-5p	RAB21		hsa-miR-5586-3p	ATP2B1		hsa-miR-30c-2-3p	C5orf60
			hsa-miR-5587-5p	RAB21		hsa-miR-5586-3p	BAI2		hsa-miR-5586-3p	RUNX1T1
			hsa-miR-5587-5p	EIF4A1		hsa-miR-5586-3p	BAI2		hsa-miR-5586-3p	RUNX1T1
			hsa-miR-5587-5p	EIF4A1		hsa-miR-214-3p	GFRA1		hsa-miR-5586-3p	KIF20B
			hsa-miR-5587-5p	EIF4A1		hsa-miR-214-3p	FBXO21		hsa-miR-3650	SLC25A45
			hsa-miR-5587-5p	EIF4A1		hsa-miR-214-3p	LMOD1		hsa-miR-30c-2-3p	GAREM
			hsa-miR-5587-5p	XK		hsa-miR-214-3p	KIAA1549		hsa-miR-1288-3p	BPTF
			hsa-miR-5587-5p	XK		hsa-miR-214-3p	KIAA1549		hsa-miR-1288-3p	FAM215A
			hsa-miR-5587-5p	SMAD1		hsa-miR-214-3p	NTRK3		hsa-miR-30c-2-3p	FAM115C
			hsa-miR-5587-5p	ATRX		hsa-miR-214-3p	SLC9A5		hsa-miR-30c-2-3p	FAM115C
			hsa-miR-5587-5p	ATRX		hsa-miR-617	DPP4		hsa-miR-30c-2-3p	GRIN3A
			hsa-miR-3936	CNTN6		hsa-miR-5586-3p	FRY		hsa-miR-30c-2-3p	GDF7
			hsa-miR-4260	SHISA7		hsa-miR-5586-3p	FRY		hsa-miR-5586-3p	TXNDC15
			hsa-miR-5587-5p	DGKD		hsa-miR-5586-3p	MAP3K2		hsa-miR-5586-3p	TXNDC15
			hsa-miR-5587-5p	DGKD		hsa-miR-214-3p	SLC30A1		hsa-miR-5586-3p	LINC01909
			hsa-miR-4260	RPS6KA5		hsa-miR-617	ABHD13		hsa-miR-1288-3p	TPGS2
			hsa-miR-4260	RPS6KA5		hsa-miR-617	SPAG17		hsa-miR-30c-2-3p	SRRM4
			hsa-miR-4260	GDF11		hsa-miR-5586-3p	HOXB9		hsa-miR-1288-3p	RAB3GAP2
			hsa-miR-4260	DHRSX		hsa-miR-5586-3p	PTPN4		hsa-miR-1288-3p	RAB3GAP2
			hsa-miR-3936	TEAD1		hsa-miR-5586-3p	PTPN4		hsa-miR-1288-3p	RAB3GAP2
			hsa-miR-5587-5p	ACSS2		hsa-miR-214-3p	OPRK1		hsa-miR-1288-3p	RAB3GAP2
			hsa-miR-4260	C17orf97		hsa-miR-214-3p	OPRK1		hsa-miR-30c-2-3p	ATF7IP2
			hsa-miR-4260	UBBP4		hsa-miR-214-3p	NRXN3		hsa-miR-30c-2-3p	ATF7IP2
			hsa-miR-4771	JPH1		hsa-miR-214-3p	NRXN3		hsa-miR-30c-2-3p	SNAPC3
			hsa-miR-4771	JPH1		hsa-miR-5586-3p	TNPO1		hsa-miR-30c-2-3p	ZNF605
			hsa-miR-4771	AMMECR1L		hsa-miR-5586-3p	TNPO1		hsa-miR-30c-2-3p
			hsa-miR-3936	CRH		hsa-miR-323b-3p	TFCP2		hsa-miR-5586-3p	GPC4
			hsa-miR-5587-5p	TAX1BP1		hsa-miR-214-3p	SLAIN2		hsa-miR-5586-3p	GPC4
			hsa-miR-5587-5p	TAX1BP1		hsa-miR-214-3p	SLAIN2		hsa-miR-1288-3p	MOBP
			hsa-miR-4260	RGAG1		hsa-miR-214-3p	SPDYE3		hsa-miR-30c-2-3p	METTL8
			hsa-miR-5587-5p	CACNA1B		hsa-miR-214-3p	SCAP		hsa-miR-30c-2-3p	METTL8
			hsa-miR-3936	HELZ		hsa-miR-214-3p	SCAP		hsa-miR-5586-3p	ARHGEF5
			hsa-miR-5587-5p	NR2F2		hsa-miR-214-3p	NLGN1		hsa-miR-5586-3p	ARHGEF5
			hsa-miR-5587-5p	SLC30A10		hsa-miR-617	TMED7		hsa-miR-5586-3p	ARHGEF5
			hsa-miR-4771	ZNF726		hsa-miR-617	TMED7		hsa-miR-5586-3p	ARHGEF5
			hsa-miR-3936	CYLD		hsa-miR-214-3p	MPDU1		hsa-miR-30c-2-3p	MAP3K13
			hsa-miR-3936	CYLD		hsa-miR-214-3p	WDFY4		hsa-miR-30c-2-3p	MAP3K13
			hsa-miR-4771	LIN7A		hsa-miR-214-3p	WDFY4		hsa-miR-30c-2-3p	SUCLA2
			hsa-miR-4771	LIN7A		hsa-miR-214-3p	RNF169		hsa-miR-30c-2-3p	SF3A3
			hsa-miR-4771	ALG8		hsa-miR-5586-3p	RUNX1T1		hsa-miR-1288-3p	CSGALNACT1
			hsa-miR-3936	G3BP1		hsa-miR-5586-3p	RUNX1T1		hsa-miR-1288-3p	EIF2S3B
			hsa-miR-5587-5p	LINC00862		hsa-miR-5586-3p	KIF20B		hsa-miR-30c-2-3p	CDX2
			hsa-miR-3936	CDSN		hsa-miR-323b-3p	RAI14		hsa-miR-30c-2-3p	POTEM
			hsa-miR-5587-5p	KTN1-AS1		hsa-miR-323b-3p	RAI14		hsa-miR-3650	KMT2C
			hsa-miR-4260	TNFRSF10D		hsa-miR-214-3p	DAPK1		hsa-miR-3650	KMT2C
			hsa-miR-4771	DSC2		hsa-miR-214-3p	ARVCF		hsa-miR-30c-2-3p	SYT14
			hsa-miR-4771	ZDHHC6		hsa-miR-214-3p	ARVCF		hsa-miR-30c-2-3p	FRMPD3
			hsa-miR-4771	ZDHHC6		hsa-miR-617	SETD5		hsa-miR-1288-3p	ZFHX3
			hsa-miR-3936	SYNGAP1		hsa-miR-214-3p	HDGF		hsa-miR-30c-2-3p	RPS6KA3
			hsa-miR-5587-5p	POU6F2		hsa-miR-214-3p	USP15		hsa-miR-30c-2-3p	NMNAT2
			hsa-miR-5587-5p	POU6F2		hsa-miR-214-3p	PLEKHG4		hsa-miR-30c-2-3p	SPINK7
			hsa-miR-4260	TMCC1		hsa-miR-214-3p	RFWD2		hsa-miR-30c-2-3p	PGPEP1
			hsa-miR-4771	GABRA1		hsa-miR-214-3p	SOX6		hsa-miR-3650	C9orf3
			hsa-miR-4771	GABRA1		hsa-miR-214-3p	SOX6		hsa-miR-3650	C9orf3
			hsa-miR-4771	ATP10D		hsa-miR-214-3p	PABPC3		hsa-miR-30c-2-3p	SPHKAP
			hsa-miR-3936	ZC3HAV1		hsa-miR-5586-3p	TXNDC15		hsa-miR-5586-3p	UBL3
			hsa-miR-3936	ZC3HAV1		hsa-miR-5586-3p	TXNDC15		hsa-miR-5586-3p	UBL3
			hsa-miR-3936	CARM1		hsa-miR-5586-3p	LINC01909		hsa-miR-5586-3p	MALL
			hsa-miR-4260	SPTBN4		hsa-miR-323b-3p	RHOA		hsa-miR-30c-2-3p	CDK2AP2
			hsa-miR-4771	PLD5		hsa-miR-323b-3p	RHOA		hsa-miR-3650	COL8A1
			hsa-miR-5587-5p	ANK2		hsa-miR-323b-3p	EIF1AX		hsa-miR-1288-3p	LETMD1
			hsa-miR-5587-5p	AGFG2		hsa-miR-323b-3p	EIF1AX		hsa-miR-1288-3p	LETMD1
			hsa-miR-5587-5p	AGFG2		hsa-miR-323b-3p	ZNF790		hsa-miR-30c-2-3p	MAML1
			hsa-miR-4260	SLC6A17		hsa-miR-323b-3p	FAM126B		hsa-miR-30c-2-3p	BAZ2A
			hsa-miR-5587-5p	XYLT1		hsa-miR-214-3p	NPRL2		hsa-miR-30c-2-3p	BAZ2A
			hsa-miR-5587-5p	XYLT1		hsa-miR-214-3p	NPRL2		hsa-miR-3650	ELN
			hsa-miR-4260	GPC2		hsa-miR-214-3p	SNX24		hsa-miR-3650	ELN
			hsa-miR-4771	FAM105B		hsa-miR-214-3p	SNX24		hsa-miR-30c-2-3p	SLFN12L
			hsa-miR-4771	LTA4H		hsa-miR-214-3p	KRTAP4-4		hsa-miR-3650	PTCHD1
			hsa-miR-4771	LTA4H		hsa-miR-214-3p	KCNH8		hsa-miR-30c-2-3p	DCUN1D1
			hsa-miR-3936	TNR		hsa-miR-214-3p	LEPROTL1		hsa-miR-30c-2-3p	DCUN1D1
			hsa-miR-3936	TNR		hsa-miR-214-3p	LEPROTL1		hsa-miR-30c-2-3p	POTEG
			hsa-miR-5587-5p	RNF217		hsa-miR-214-3p	RAB4B		hsa-miR-30c-2-3p	C19orf59
			hsa-miR-4260	PHYHD1		hsa-miR-214-3p	STRC		hsa-miR-3650	SLC10A7
			hsa-miR-4771	NUP160		hsa-miR-214-3p	FUT3		hsa-miR-3650	SLC10A7
			hsa-miR-4771	NUP160		hsa-miR-617			hsa-miR-1288-3p	BCAS1
			hsa-miR-4771	RBM44		hsa-miR-214-3p	SMG7		hsa-miR-1288-3p	BCAS1
			hsa-miR-4771	PPP4R4		hsa-miR-214-3p	SMG7		hsa-miR-1288-3p	FAM76B
			hsa-miR-4771	PPP4R4		hsa-miR-617	SYN1		hsa-miR-1288-3p	FAM76B
			hsa-miR-3936	PRKRA		hsa-miR-617	SYN1		hsa-miR-30c-2-3p	MSMO1
			hsa-miR-5587-5p	MAPK7		hsa-miR-214-3p	ARHGAP17		hsa-miR-30c-2-3p	MSMO1
			hsa-miR-5587-5p	TNN		hsa-miR-214-3p	RALGAPB		hsa-miR-30c-2-3p	LILRB4
			hsa-miR-5587-5p	TNN		hsa-miR-214-3p	LY6E		hsa-miR-30c-2-3p	TSHZ3
			hsa-miR-4771	PLEKHM1		hsa-miR-214-3p	HPSE2		hsa-miR-30c-2-3p	TSHZ3
			hsa-miR-1228-5p	ZNF606		hsa-miR-214-3p	TSPAN7		hsa-miR-30c-2-3p	RPRD1B
			hsa-miR-5587-5p	ADAMTS5		hsa-miR-5586-3p	GPC4		hsa-miR-30c-2-3p	RPRD1B
			hsa-miR-5587-5p	TTPAL		hsa-miR-5586-3p	GPC4		hsa-miR-30c-2-3p	CASP2
			hsa-miR-5587-5p	TTPAL		hsa-miR-214-3p	TK2		hsa-miR-30c-2-3p	CASP2
			hsa-miR-4260	SP7		hsa-miR-214-3p	ZNF207		hsa-miR-30c-2-3p	ZFP82
			hsa-miR-4260	HEXIM1		hsa-miR-214-3p	ZNF207		hsa-miR-5586-3p	RNASEL
			hsa-miR-4771	CBX5		hsa-miR-5586-3p	ARHGEF5		hsa-miR-1288-3p	HFE2
			hsa-miR-4771	CBX5		hsa-miR-5586-3p	ARHGEF5		hsa-miR-1288-3p	HFE2
			hsa-miR-3936	SATB1		hsa-miR-5586-3p	ARHGEF5		hsa-miR-30c-2-3p	GRIN2A
			hsa-miR-3936	PTPMT1		hsa-miR-5586-3p	ARHGEF5		hsa-miR-30c-2-3p	MT1F
			hsa-miR-3936	PTPMT1		hsa-miR-323b-3p	AL137003.1		hsa-miR-30c-2-3p	SH3BP2
			hsa-miR-5587-5p	KLHL12		hsa-miR-214-3p	WNT3		hsa-miR-30c-2-3p	SH3BP2
			hsa-miR-5587-5p	KLHL12		hsa-miR-214-3p	WNT3		hsa-miR-30c-2-3p	RPS6KA2
			hsa-miR-5587-5p	ZNF326		hsa-miR-214-3p	GPR113		hsa-miR-30c-2-3p	RPS6KA2
			hsa-miR-5587-5p	PFKM		hsa-miR-214-3p	HTT		hsa-miR-30c-2-3p	C10orf131
			hsa-miR-5587-5p	EVA1B		hsa-miR-214-3p	PVRL1		hsa-miR-30c-2-3p	ZBTB24
			hsa-miR-3936	INA		hsa-miR-214-3p	PVRL1		hsa-miR-30c-2-3p	ZBTB24
			hsa-miR-3936	AC027323.1		hsa-miR-214-3p	SCP2		hsa-miR-30c-2-3p	RNF217
			hsa-miR-5587-5p	JUN		hsa-miR-214-3p	SCP2		hsa-miR-30c-2-3p	IGDCC3
			hsa-miR-5587-5p	TERF2IP		hsa-miR-214-3p	NCKAP1		hsa-miR-30c-2-3p	LPP
			hsa-miR-4260	LEMD3		hsa-miR-214-3p	NCKAP1		hsa-miR-30c-2-3p	PROCR
			hsa-miR-4771			hsa-miR-214-3p	USP24		hsa-miR-30c-2-3p	PROCR
			hsa-miR-5587-5p	COL5A2		hsa-miR-214-3p	SHISA5		hsa-miR-30c-2-3p	PCDHA7
			hsa-miR-4260	FAM193A		hsa-miR-214-3p	ALPK2		hsa-miR-5586-3p	MDC1
			hsa-miR-4260	FAM193A		hsa-miR-323b-3p	BAZ1A		hsa-miR-30c-2-3p	DNAJA3
			hsa-miR-4260	IKZF4		hsa-miR-323b-3p	RB1		hsa-miR-30c-2-3p	DNAJA3
			hsa-miR-4260	IKZF4		hsa-miR-323b-3p	PSMC6		hsa-miR-30c-2-3p	PCDHA6
			hsa-miR-3936	LRRC3B		hsa-miR-323b-3p	PSMC6		hsa-miR-30c-2-3p	PCDHA6
			hsa-miR-5587-5p	POLG		hsa-miR-323b-3p	ELP3		hsa-miR-30c-2-3p	ZNF746
			hsa-miR-5587-5p	VAPA		hsa-miR-323b-3p	CASD1		hsa-miR-5586-3p	GBP2
			hsa-miR-5587-5p	VAPA		hsa-miR-323b-3p	CASD1		hsa-miR-5586-3p	USP15
			hsa-miR-4260	VWDE		hsa-miR-323b-3p	ASXL1		hsa-miR-5586-3p	PLXNB2
			hsa-miR-4771	ZNF141		hsa-miR-214-3p	AP3B1		hsa-miR-1288-3p	DBF4
			hsa-miR-4260	RPL18A		hsa-miR-214-3p	ELOVL5		hsa-miR-1288-3p	DBF4
			hsa-miR-4260	RPL18A		hsa-miR-214-3p	ELOVL5		hsa-miR-1288-3p	MYO18A
			hsa-miR-4260	RPL18A		hsa-miR-214-3p	FAM53C		hsa-miR-1288-3p	HNMT
			hsa-miR-4260	RPL18A		hsa-miR-214-3p	FAM53C		hsa-miR-30c-2-3p	DNTTIP2
			hsa-miR-4771	GPATCH2L		hsa-miR-214-3p	FCRL3		hsa-miR-30c-2-3p	DNTTIP2
			hsa-miR-4771	GPATCH2L		hsa-miR-617	UBE2K		hsa-miR-3650	SPEN
			hsa-miR-3936	SOGA1		hsa-miR-617	UBE2K		hsa-miR-3650	SPEN
			hsa-miR-4260	RUFY3		hsa-miR-214-3p	MOBP		hsa-miR-3650	C1orf173
			hsa-miR-4260	RUFY3		hsa-miR-214-3p	SLC39A3		hsa-miR-30c-2-3p	GOLPH3L
			hsa-miR-4260	C2orf88		hsa-miR-214-3p	INO80B		hsa-miR-30c-2-3p	MEF2A
			hsa-miR-4260	HOXD3		hsa-miR-214-3p	INO80B		hsa-miR-30c-2-3p	MEF2A
			hsa-miR-4260	HOXD3		hsa-miR-214-3p	PKD1		hsa-miR-30c-2-3p	HNRNPUL1
			hsa-miR-4771	FBXO33		hsa-miR-214-3p	PKD1		hsa-miR-30c-2-3p	HNRNPUL1
			hsa-miR-4771	ACER3		hsa-miR-214-3p	PKD1		hsa-miR-30c-2-3p	CORO1C
			hsa-miR-4771	ACER3		hsa-miR-214-3p	PKD1		hsa-miR-30c-2-3p	CORO1C
			hsa-miR-4771	WDR48		hsa-miR-214-3p	CXXC4		hsa-miR-30c-2-3p	PCDHA6
			hsa-miR-4771	WDR48		hsa-miR-214-3p	VANGL2		hsa-miR-30c-2-3p	PCDHA6
			hsa-miR-5587-5p	HS3ST5		hsa-miR-214-3p	TMEM161B		hsa-miR-30c-2-3p	MYOCD
			hsa-miR-4260	PTK7		hsa-miR-214-3p	ATP2A3		hsa-miR-30c-2-3p	SHISA9
			hsa-miR-4260	PTK7		hsa-miR-214-3p	ATP2A3		hsa-miR-30c-2-3p	KCNK3
			hsa-miR-4771	PAIP1		hsa-miR-323b-3p	SLC38A4		hsa-miR-30c-2-3p	PCDHA2
			hsa-miR-4771	RBM10		hsa-miR-323b-3p	PANK3		hsa-miR-30c-2-3p	PCDHA5
			hsa-miR-3936	FGD4		hsa-miR-323b-3p	PANK3		hsa-miR-5586-3p	EPPIN
			hsa-miR-3936	AC092535.1		hsa-miR-5586-3p	MALL		hsa-miR-5586-3p	EPPIN
			hsa-miR-4260	XKR8		hsa-miR-214-3p	ACVR1B		hsa-miR-5586-3p	EPPIN
			hsa-miR-4260	HSD11B2		hsa-miR-214-3p	CXXC5		hsa-miR-5586-3p	EPPIN
			hsa-miR-3936	CPEB4		hsa-miR-214-3p			hsa-miR-5586-3p	C10orf67
			hsa-miR-3936	CPEB4		hsa-miR-617	CDK19		hsa-miR-30c-2-3p	PCDHA6
			hsa-miR-3936	CCDC120		hsa-miR-5586-3p	UBL3		hsa-miR-30c-2-3p	PCDHA6
			hsa-miR-5587-5p	KLF10		hsa-miR-5586-3p	UBL3		hsa-miR-30c-2-3p	PCDHA4
			hsa-miR-4260	ZNF691		hsa-miR-214-3p	CAB39		hsa-miR-30c-2-3p	EIF4ENIF1
			hsa-miR-3936	SNTB2		hsa-miR-214-3p	HNRNPA3		hsa-miR-30c-2-3p	PCDHA3
			hsa-miR-5587-5p	BDNF		hsa-miR-214-3p	SBNO1		hsa-miR-30c-2-3p	C7
			hsa-miR-5587-5p	SLAMF9		hsa-miR-214-3p	IKBKB		hsa-miR-30c-2-3p	C7
			hsa-miR-4771	KLK15		hsa-miR-214-3p	IKBKB		hsa-miR-30c-2-3p	C17orf105
			hsa-miR-3936	ITGB5		hsa-miR-214-3p	ATP2B4		hsa-miR-30c-2-3p	CNGA2
			hsa-miR-3936	ITGB5		hsa-miR-214-3p	ATP2B4		hsa-miR-30c-2-3p	PCDHA8
			hsa-miR-4771	ZNF575		hsa-miR-214-3p	MCC		hsa-miR-30c-2-3p	TESPA1
			hsa-miR-3936	FLNA		hsa-miR-214-3p	ATP8A1		hsa-miR-30c-2-3p	PCDHA11
			hsa-miR-1228-5p	RTBDN		hsa-miR-214-3p	ATP8A1		hsa-miR-30c-2-3p	TMEM154
			hsa-miR-5587-5p	BBC3		hsa-miR-214-3p	NAA50		hsa-miR-30c-2-3p	CAMK2A
			hsa-miR-5587-5p	BBC3		hsa-miR-214-3p	NAA50		hsa-miR-30c-2-3p	CAMK2A
			hsa-miR-5587-5p	BBC3		hsa-miR-214-3p	KMT2D		hsa-miR-30c-2-3p	PCDHA1
			hsa-miR-5587-5p	BBC3		hsa-miR-214-3p	TMEM43		hsa-miR-30c-2-3p
			hsa-miR-5587-5p	BBC3		hsa-miR-214-3p	LDOC1		hsa-miR-5586-3p	TEX261
			hsa-miR-5587-5p	BBC3		hsa-miR-214-3p	TRPM1		hsa-miR-1288-3p	REG4
			hsa-miR-4260	TMEM189		hsa-miR-214-3p	SDAD1		hsa-miR-5586-3p	RRM1
			hsa-miR-4260	TMEM189		hsa-miR-214-3p	IYD		hsa-miR-3650	TCEB2
			hsa-miR-4260	TMEM189		hsa-miR-214-3p	IYD		hsa-miR-3650	TCEB2
			hsa-miR-4260	MDGA1		hsa-miR-214-3p	MARCH6		hsa-miR-30c-2-3p	MYEOV
			hsa-miR-4260	MDGA1		hsa-miR-214-3p	PANK1		hsa-miR-30c-2-3p	PRICKLE2
			hsa-miR-4771	BDNF		hsa-miR-617	IER5L		hsa-miR-30c-2-3p	CAMTA2
			hsa-miR-4771	ATP11A		hsa-miR-214-3p	SESN1		hsa-miR-30c-2-3p	CAMTA2
			hsa-miR-4771	ATP11A		hsa-miR-214-3p	SESN1		hsa-miR-1288-3p	APPBP2
			hsa-miR-3936	FBLN5		hsa-miR-214-3p	PPP2R1A		hsa-miR-1288-3p	APPBP2
			hsa-miR-5587-5p	MFSD6		hsa-miR-214-3p	PPP2R1A		hsa-miR-30c-2-3p	CACNB2
			hsa-miR-4260	STIM1		hsa-miR-214-3p	COG5		hsa-miR-30c-2-3p	N4BP1
			hsa-miR-4260	POLR1A		hsa-miR-214-3p	STT3B		hsa-miR-30c-2-3p	N4BP1
			hsa-miR-4260	POLR1A		hsa-miR-617	LHX4		hsa-miR-30c-2-3p	FAM117B
			hsa-miR-4260	UBN2		hsa-miR-617	LHX4		hsa-miR-5586-3p	FLRT2
			hsa-miR-4260	SGMS1		hsa-miR-617	RFXAP		hsa-miR-5586-3p	FLRT2
			hsa-miR-4260	USH1G		hsa-miR-5586-3p	RNASEL		hsa-miR-1288-3p	RAP1A
			hsa-miR-3936	SYNRG		hsa-miR-214-3p	ZFP36L1		hsa-miR-1288-3p	RAP1A
			hsa-miR-3936	SYNRG		hsa-miR-214-3p	CCNF		hsa-miR-30c-2-3p	TRIM32
			hsa-miR-4260	APBB1		hsa-miR-214-3p	PIK3CB		hsa-miR-30c-2-3p	TRIM32
			hsa-miR-4260	PNISR		hsa-miR-214-3p	PIK3CB		hsa-miR-30c-2-3p	PHLPP2
			hsa-miR-4771	CAMK2B		hsa-miR-214-3p	SEC24C		hsa-miR-30c-2-3p	PHLPP2
			hsa-miR-4771	CAMK2B		hsa-miR-214-3p	GALNT7		hsa-miR-30c-2-3p	C10orf107
			hsa-miR-5587-5p	LDLRAP1		hsa-miR-214-3p	GALNT7		hsa-miR-5586-3p	LCORL
			hsa-miR-5587-5p	AP2M1		hsa-miR-214-3p	ATP10A		hsa-miR-1288-3p	MFAP5
			hsa-miR-5587-5p	CD276		hsa-miR-214-3p	MYO1G		hsa-miR-1288-3p	ASH2L
			hsa-miR-5587-5p	CD276		hsa-miR-617	MAD2L1		hsa-miR-1288-3p	TMEM132A
			hsa-miR-4260	PCDH1		hsa-miR-617	SCARA5		hsa-miR-1288-3p	TMEM132A
			hsa-miR-4260	C11orf42		hsa-miR-323b-3p	RBM24		hsa-miR-30c-2-3p	ARID4A
			hsa-miR-4771	AR		hsa-miR-323b-3p	RBM24		hsa-miR-30c-2-3p	ARID4A
			hsa-miR-4771	NCKAP1L		hsa-miR-323b-3p	GPC2		hsa-miR-30c-2-3p	EIF3H
			hsa-miR-4771	NCKAP1L		hsa-miR-214-3p	CDK6		hsa-miR-30c-2-3p	XIRP1
			hsa-miR-4771	KIR2DL3		hsa-miR-214-3p	CDK6		hsa-miR-5586-3p	NBPF15
			hsa-miR-4771	KIR2DL3		hsa-miR-214-3p	PLAGL2		hsa-miR-3650	GALNT11
			hsa-miR-1228-5p	TYW1		hsa-miR-214-3p	PLAGL2		hsa-miR-1288-3p	PTCHD1
			hsa-miR-5587-5p	SQRDL		hsa-miR-214-3p	IFT122		hsa-miR-30c-2-3p	GPR110
			hsa-miR-4260	VAMP2		hsa-miR-617	MTO1		hsa-miR-30c-2-3p	LCMT1
			hsa-miR-4260	GDPD5		hsa-miR-214-3p	NFATC2		hsa-miR-30c-2-3p	DIEXF
			hsa-miR-3936	CKMT1A		hsa-miR-214-3p	NFATC2		hsa-miR-30c-2-3p	DIEXF
			hsa-miR-3936	CKMT1A		hsa-miR-323b-3p	NBEA		hsa-miR-30c-2-3p	TSPAN7
			hsa-miR-5587-5p	FAM205B		hsa-miR-5586-3p	MDC1		hsa-miR-3650	PODN
			hsa-miR-5587-5p	AP001619.1		hsa-miR-214-3p	FOXJ3		hsa-miR-30c-2-3p	CXCL12
			hsa-miR-4260	MECR		hsa-miR-214-3p	ITIH1		hsa-miR-30c-2-3p	CXCL12
			hsa-miR-4260	MECR		hsa-miR-214-3p	ITIH1		hsa-miR-3650	CAPN6
			hsa-miR-4260	APMAP		hsa-miR-214-3p	PICK1		hsa-miR-3650	CAPN6
			hsa-miR-4260	APMAP		hsa-miR-214-3p	PICK1		hsa-miR-1288-3p	TIMMDC1
			hsa-miR-4771	NETO1		hsa-miR-214-3p	LANCL3		hsa-miR-1288-3p	TIMMDC1
			hsa-miR-4771	TARSL2		hsa-miR-214-3p	USP22		hsa-miR-30c-2-3p	AP3S2
			hsa-miR-3936	ALDH4A1		hsa-miR-214-3p	USP22		hsa-miR-30c-2-3p	AP3S2
			hsa-miR-5587-5p	TMEM184B		hsa-miR-214-3p	PARP16		hsa-miR-5586-3p	ETS1
			hsa-miR-5587-5p	NUS1		hsa-miR-214-3p	ASB1		hsa-miR-5586-3p	MTL5
			hsa-miR-3936			hsa-miR-214-3p	ASB1		hsa-miR-3650	GPR3
			hsa-miR-1228-5p	C17orf62		hsa-miR-214-3p	RNF217		hsa-miR-1288-3p	ITGAV
			hsa-miR-4260	ELK1		hsa-miR-214-3p	C11orf72		hsa-miR-30c-2-3p	TNFAIP8L1
			hsa-miR-4260	ELK1		hsa-miR-5586-3p	GBP2		hsa-miR-5586-3p	AMER2
			hsa-miR-4260	FCRL4		hsa-miR-5586-3p	USP15		hsa-miR-30c-2-3p	ATG16L2
			hsa-miR-5587-5p	SMARCA2		hsa-miR-5586-3p	PLXNB2		hsa-miR-30c-2-3p	PRELP
			hsa-miR-5587-5p	SMARCA2		hsa-miR-323b-3p	NOVA1		hsa-miR-30c-2-3p	MT1E
			hsa-miR-5587-5p	REPS2		hsa-miR-214-3p	HS2ST1		hsa-miR-30c-2-3p	MPPED2
			hsa-miR-4260	EIF5		hsa-miR-214-3p	TGIF2		hsa-miR-30c-2-3p	MPPED2
			hsa-miR-4260	EIF5		hsa-miR-214-3p	TGIF2		hsa-miR-30c-2-3p	ALG8
			hsa-miR-4260	SPNS2		hsa-miR-214-3p	ZBTB10		hsa-miR-30c-2-3p	SLC17A8
			hsa-miR-4771	USP28		hsa-miR-214-3p	SLIT1		hsa-miR-30c-2-3p	TIMP3
			hsa-miR-4771	USP28		hsa-miR-617	SNX30		hsa-miR-30c-2-3p	TIMP3
			hsa-miR-5587-5p	NR6A1		hsa-miR-617	SNIP1		hsa-miR-30c-2-3p	RSPRY1
			hsa-miR-4260	SNX4		hsa-miR-214-3p	C11orf21		hsa-miR-30c-2-3p	PITX1-AS1
			hsa-miR-4260	SNX4		hsa-miR-214-3p	C11orf21		hsa-miR-30c-2-3p	GNGT2
			hsa-miR-4260	GABRE		hsa-miR-214-3p	PPP1R3F		hsa-miR-30c-2-3p	EBAG9
			hsa-miR-4260	GABRE		hsa-miR-214-3p	PPP1R3F		hsa-miR-30c-2-3p	TOMM20
			hsa-miR-4260	HSPB6		hsa-miR-214-3p	HMG20A		hsa-miR-30c-2-3p	KIRREL
			hsa-miR-4260	HSPB6		hsa-miR-214-3p	SLC22A1		hsa-miR-30c-2-3p	ZBTB4
			hsa-miR-4260	GABRE		hsa-miR-323b-3p	NFIB		hsa-miR-30c-2-3p	SOS1
			hsa-miR-4260	GABRE		hsa-miR-5586-3p	EPPIN		hsa-miR-30c-2-3p	SOS1
			hsa-miR-4260	GABRE		hsa-miR-5586-3p	EPPIN		hsa-miR-30c-2-3p	WIPF2
			hsa-miR-4260	GABRE		hsa-miR-5586-3p	EPPIN		hsa-miR-5586-3p	HMGN2
			hsa-miR-4260	PRODH2		hsa-miR-5586-3p	EPPIN		hsa-miR-5586-3p	HMGN2
			hsa-miR-4771	GSPT1		hsa-miR-5586-3p	C10orf67		hsa-miR-5586-3p	CHCHD5
			hsa-miR-4771	GSPT1		hsa-miR-214-3p	FGFR1		hsa-miR-5586-3p	CHCHD5
			hsa-miR-4771	RWDD3		hsa-miR-214-3p	FGFR1		hsa-miR-3650	MAN1A2
			hsa-miR-4771	RWDD3		hsa-miR-214-3p	MGST2		hsa-miR-3650	POLR1B
			hsa-miR-4260	EBAG9		hsa-miR-214-3p	MGST2		hsa-miR-3650	POLR1B
			hsa-miR-4260	AL161645.1		hsa-miR-214-3p	MAPRE1		hsa-miR-1288-3p	TENC1
			hsa-miR-4771	GPR68		hsa-miR-214-3p	MAPRE1		hsa-miR-1288-3p	TENC1
			hsa-miR-4771	GPR68		hsa-miR-617	NFIB		hsa-miR-30c-2-3p	C1QTNF6
			hsa-miR-3936	TPM1		hsa-miR-214-3p	RPLP0		hsa-miR-30c-2-3p	TAF8
			hsa-miR-3936	ZMYM2		hsa-miR-214-3p	RPLP0		hsa-miR-30c-2-3p	ARHGEF39
			hsa-miR-3936	ZMYM2		hsa-miR-214-3p	KLHL18		hsa-miR-3650	DAB1
			hsa-miR-5587-5p	DHX40		hsa-miR-214-3p	KLHL18		hsa-miR-1288-3p	HTR2C
			hsa-miR-5587-5p	DHX40		hsa-miR-214-3p	FAM193B		hsa-miR-1288-3p	IL1RAPL1
			hsa-miR-4260	CPLX3		hsa-miR-323b-3p	RCE1		hsa-miR-30c-2-3p	ZNF318
			hsa-miR-4771	SF3B1		hsa-miR-323b-3p	UBR1		hsa-miR-30c-2-3p	TNFAIP8L2
			hsa-miR-4771	SF3B1		hsa-miR-5586-3p	TEX261		hsa-miR-30c-2-3p	FOXO6
			hsa-miR-3936			hsa-miR-323b-3p	BRWD3		hsa-miR-5586-3p	SPATA6
			hsa-miR-5587-5p	EYA2		hsa-miR-214-3p	DDX10		hsa-miR-3650	TMSB10
			hsa-miR-5587-5p	EYA2		hsa-miR-214-3p	SPATA13		hsa-miR-3650	TMSB10
			hsa-miR-4260	NOP2		hsa-miR-214-3p	B3GAT3		hsa-miR-1288-3p	C2orf73
			hsa-miR-4260	NOP2		hsa-miR-214-3p	ERN2		hsa-miR-30c-2-3p	ITCH
			hsa-miR-4771	PIGG		hsa-miR-617	CSRNP3		hsa-miR-30c-2-3p	ITCH
			hsa-miR-4771	EPT1		hsa-miR-214-3p	CELSR2		hsa-miR-1288-3p	BLCAP
			hsa-miR-4771	POTEI		hsa-miR-214-3p	XIAP		hsa-miR-30c-2-3p	TIMELESS
			hsa-miR-5587-5p	CSNK1G3		hsa-miR-214-3p	XIAP		hsa-miR-30c-2-3p	TIMELESS
			hsa-miR-5587-5p	GLS		hsa-miR-214-3p	ERC1		hsa-miR-30c-2-3p	C16orf71
			hsa-miR-5587-5p	GLS		hsa-miR-214-3p	ERC1		hsa-miR-30c-2-3p	SHANK2
			hsa-miR-4771	ZDHHC9		hsa-miR-214-3p	IL17RD		hsa-miR-30c-2-3p	CR381653.1
			hsa-miR-3936	NOVA2		hsa-miR-214-3p	SRRM4		hsa-miR-5586-3p	ZEB1
			hsa-miR-3936	NOVA2		hsa-miR-617	HOXC4		hsa-miR-5586-3p	ZEB1
			hsa-miR-4260	MEN1		hsa-miR-5586-3p	RRM1		hsa-miR-3650	SGMS2
			hsa-miR-4260	ONECUT3		hsa-miR-323b-3p	CSNK2A1		hsa-miR-3650	HDX
			hsa-miR-4771	ATXN2		hsa-miR-323b-3p	CSNK2A1		hsa-miR-1288-3p	ARL10
			hsa-miR-5587-5p	MCRS1		hsa-miR-323b-3p	ULK2		hsa-miR-30c-2-3p	SORT1
			hsa-miR-4771	HMGCLL1		hsa-miR-323b-3p	ULK2		hsa-miR-5586-3p	DDX3X
			hsa-miR-3936	SP100		hsa-miR-323b-3p	PPP4R2		hsa-miR-5586-3p	SOX21
			hsa-miR-3936	SP100		hsa-miR-323b-3p	GPR85		hsa-miR-5586-3p	SOX21
			hsa-miR-5587-5p	PVRL3		hsa-miR-214-3p	CREBL2		hsa-miR-1288-3p	SCART1
			hsa-miR-4260	GAS7		hsa-miR-214-3p	CREBL2		hsa-miR-30c-2-3p	MED17
			hsa-miR-4260	GAS7		hsa-miR-214-3p	KIR3DL1		hsa-miR-30c-2-3p	MED17
			hsa-miR-5587-5p	PTGFRN		hsa-miR-214-3p	KIR3DL1		hsa-miR-3650	AHDC1
			hsa-miR-5587-5p	CDK5R1		hsa-miR-214-3p	NBR1		hsa-miR-3650	AHDC1
			hsa-miR-5587-5p	AP5M1		hsa-miR-214-3p	CD164		hsa-miR-30c-2-3p	DCTPP1
			hsa-miR-5587-5p	AP5M1		hsa-miR-214-3p	IRS2		hsa-miR-30c-2-3p	RAB37
			hsa-miR-4260	PRKCA		hsa-miR-214-3p	RHPN2		hsa-miR-30c-2-3p	YIPF6
			hsa-miR-4260	SENP1		hsa-miR-5586-3p	FLRT2		hsa-miR-30c-2-3p	TTC5
			hsa-miR-4260	SENP1		hsa-miR-5586-3p	FLRT2		hsa-miR-3650	PRKG1
			hsa-miR-4260	SYT17		hsa-miR-323b-3p	NECAP1		hsa-miR-3650	ECM1
			hsa-miR-4260	SYT17		hsa-miR-323b-3p	NECAP1		hsa-miR-1288-3p	RNF212
			hsa-miR-4260	NR3C2		hsa-miR-5586-3p	LCORL		hsa-miR-1288-3p	RNF212
			hsa-miR-4771	FAN1		hsa-miR-214-3p	CPEB4		hsa-miR-1288-3p	RBM14
			hsa-miR-3936	AK1		hsa-miR-214-3p	CPEB4		hsa-miR-1288-3p	RBM14
			hsa-miR-3936	AK1		hsa-miR-214-3p	TSC2		hsa-miR-30c-2-3p	E2F2
			hsa-miR-1228-5p	ZFHX3		hsa-miR-214-3p	TSC2		hsa-miR-30c-2-3p	E2F2
			hsa-miR-5587-5p	TMOD2		hsa-miR-617	LIPA		hsa-miR-30c-2-3p	CSTB
			hsa-miR-5587-5p	TMOD2		hsa-miR-617	LIPA		hsa-miR-5586-3p	CIAPIN1
			hsa-miR-5587-5p	PARP14		hsa-miR-617	SLN		hsa-miR-5586-3p	CIAPIN1
			hsa-miR-5587-5p	SLC30A8		hsa-miR-214-3p	TNPO1		hsa-miR-30c-2-3p	RABL2A
			hsa-miR-4260	SETD5		hsa-miR-214-3p	TNPO1		hsa-miR-30c-2-3p	TSPYL2
			hsa-miR-4260	SLC46A1		hsa-miR-214-3p	MAP2		hsa-miR-30c-2-3p	WIBG
			hsa-miR-4260	SLC46A1		hsa-miR-214-3p	MAP2		hsa-miR-5586-3p	ABHD4
			hsa-miR-4771	SLC6A11		hsa-miR-214-3p	SSR1		hsa-miR-5586-3p	ABHD4
			hsa-miR-5587-5p	RSF1		hsa-miR-214-3p	SSR1		hsa-miR-3650	BCHE
			hsa-miR-5587-5p	RSF1		hsa-miR-214-3p	TFAP2C		hsa-miR-3650	BCHE
			hsa-miR-5587-5p	LZTS2		hsa-miR-214-3p	TFAP2C		hsa-miR-3650	CSMD2
			hsa-miR-5587-5p	LZTS2		hsa-miR-214-3p	SENP2		hsa-miR-3650	CSMD2
			hsa-miR-4260	PRPSAP2		hsa-miR-214-3p	SLC25A32		hsa-miR-1288-3p	MEGF11
			hsa-miR-4260	ABHD6		hsa-miR-214-3p	PATL1		hsa-miR-30c-2-3p	MEN1
			hsa-miR-4771	KRT6B		hsa-miR-214-3p	RPP25		hsa-miR-30c-2-3p	SLC8A1
			hsa-miR-4771	ACSS2		hsa-miR-617	SOX5		hsa-miR-5586-3p	STRBP
			hsa-miR-3936	NFIA		hsa-miR-214-3p	THOC5		hsa-miR-3650	YY1
			hsa-miR-3936	POLR3H		hsa-miR-214-3p	THOC5		hsa-miR-3650	YY1
			hsa-miR-3936	POLR3H		hsa-miR-5586-3p	NBPF15		hsa-miR-1288-3p	GADL1
			hsa-miR-5587-5p	ALG9		hsa-miR-323b-3p	AFMID		hsa-miR-5586-3p	CD28
			hsa-miR-5587-5p	ALG9		hsa-miR-214-3p	MFSD6		hsa-miR-5586-3p	NUTM2D
			hsa-miR-4260	KIAA1958		hsa-miR-214-3p	ATP6V1C2		hsa-miR-30c-2-3p	RAB5B
			hsa-miR-4260	TBC1D28		hsa-miR-214-3p	CRHR1		hsa-miR-30c-2-3p	RAB5B
			hsa-miR-4771	MMP16		hsa-miR-214-3p	CRHR1		hsa-miR-30c-2-3p	WASF2
			hsa-miR-4771	DCTN3		hsa-miR-214-3p	RPS6KA3		hsa-miR-30c-2-3p	KATNAL1
			hsa-miR-4771	LRMP		hsa-miR-214-3p	CCDC14		hsa-miR-30c-2-3p	KATNAL1
			hsa-miR-4771	LRMP		hsa-miR-214-3p	PARP3		hsa-miR-30c-2-3p	ZFHX2
			hsa-miR-5587-5p	IL2RA		hsa-miR-214-3p	PARP3		hsa-miR-30c-2-3p	AQP2
			hsa-miR-4260	LRRC17		hsa-miR-214-3p	CBL		hsa-miR-30c-2-3p	CLLU1
			hsa-miR-4260	LRRC17		hsa-miR-214-3p	CBL		hsa-miR-30c-2-3p	CNTN6
			hsa-miR-5587-5p	CRYBA1		hsa-miR-214-3p	RHBG		hsa-miR-30c-2-3p	LYNX1
			hsa-miR-5587-5p	CRYBA1		hsa-miR-214-3p			hsa-miR-5586-3p	SPRY3
			hsa-miR-5587-5p	SRSF7		hsa-miR-323b-3p	CACUL1		hsa-miR-3650	PLAGL2
			hsa-miR-5587-5p	SRSF7		hsa-miR-323b-3p	SNRNP48		hsa-miR-3650	PLAGL2
			hsa-miR-4260	TGFBR3		hsa-miR-214-3p	FAM46A		hsa-miR-1288-3p	C11orf65
			hsa-miR-4260	TGFBR3		hsa-miR-214-3p	FAM46A		hsa-miR-30c-2-3p	SHOX
			hsa-miR-4771	RNF4		hsa-miR-214-3p	LHX4		hsa-miR-30c-2-3p	CALCR
			hsa-miR-4771	RNF4		hsa-miR-214-3p	LHX4		hsa-miR-30c-2-3p	CALCR
			hsa-miR-3936	ZNF142		hsa-miR-214-3p	SNX18		hsa-miR-30c-2-3p	SCN2B
			hsa-miR-3936	ZNF142		hsa-miR-214-3p	LSM12		hsa-miR-5586-3p	VHLL
			hsa-miR-5587-5p	MAP3K5		hsa-miR-214-3p	PTCH1		hsa-miR-5586-3p	NT5DC1
			hsa-miR-4260	IL1RAP		hsa-miR-214-3p	ZNF706		hsa-miR-3650	SSX7
			hsa-miR-4260	SKI		hsa-miR-214-3p	ZNF706		hsa-miR-1288-3p	KMT2A
			hsa-miR-4260	ARHGEF9		hsa-miR-214-3p	CHRND		hsa-miR-1288-3p	KMT2A
			hsa-miR-3936	PRPSAP1		hsa-miR-214-3p	UBE2I		hsa-miR-30c-2-3p	TSPAN12
			hsa-miR-3936	CCR5		hsa-miR-214-3p	UBE2I		hsa-miR-30c-2-3p	TSPAN12
			hsa-miR-1228-5p	TAF1L		hsa-miR-214-3p	WNK3		hsa-miR-30c-2-3p	HOXC10
			hsa-miR-1228-5p	TAF1L		hsa-miR-214-3p	SIK1		hsa-miR-30c-2-3p	SIN3A
			hsa-miR-5587-5p	FLNA		hsa-miR-214-3p	GFI1B		hsa-miR-30c-2-3p	GPR137
			hsa-miR-5587-5p	LRRN3		hsa-miR-214-3p	KSR1		hsa-miR-5586-3p	PAFAH1B1
			hsa-miR-5587-5p	RSPH10B2		hsa-miR-214-3p	TMEM86A		hsa-miR-5586-3p	PAFAH1B1
			hsa-miR-5587-5p	RSPH10B2		hsa-miR-214-3p	DGCR6		hsa-miR-5586-3p	RNF217
			hsa-miR-4260	PPP1R26		hsa-miR-617	RYR2		hsa-miR-3650	PAPPA
			hsa-miR-4260	CSF1R		hsa-miR-214-3p	JPH2		hsa-miR-1288-3p	AFAP1
			hsa-miR-5587-5p	CFH		hsa-miR-617	UBE2D3		hsa-miR-30c-2-3p	UBQLN2
			hsa-miR-5587-5p	CFH		hsa-miR-617	UBE2D3		hsa-miR-30c-2-3p	MAK16
			hsa-miR-5587-5p	RC3H2		hsa-miR-617	PLEK		hsa-miR-30c-2-3p	ZFP1
			hsa-miR-5587-5p	RC3H2		hsa-miR-617	PLEK		hsa-miR-5586-3p	MOBP
			hsa-miR-5587-5p	TMEM151B		hsa-miR-5586-3p	ETS1		hsa-miR-5586-3p	KIAA1210
			hsa-miR-4771	CSMD2		hsa-miR-5586-3p	MTL5		hsa-miR-3650	ITGB6
			hsa-miR-4771	CSMD2		hsa-miR-5586-3p	AMER2		hsa-miR-3650	ITGB6
			hsa-miR-3936	CREBZF		hsa-miR-214-3p	RTN2		hsa-miR-3650	ITGB6
			hsa-miR-3936	MINK1		hsa-miR-214-3p	RTN2		hsa-miR-3650	ITGB6
			hsa-miR-1228-5p	KLC2		hsa-miR-617	LANCL1		hsa-miR-30c-2-3p	MGAT4A
			hsa-miR-5587-5p	MAP3K13		hsa-miR-617	LANCL1		hsa-miR-30c-2-3p	MGAT4A
			hsa-miR-5587-5p	MAP3K13		hsa-miR-214-3p	MNT		hsa-miR-30c-2-3p	AFAP1L1
			hsa-miR-4260	C19orf84		hsa-miR-214-3p	MNT		hsa-miR-30c-2-3p	C1orf105
			hsa-miR-4771	CYTIP		hsa-miR-214-3p	HNRNPU		hsa-miR-5586-3p	KCMF1
			hsa-miR-4771	CYTIP		hsa-miR-214-3p	SYT3		hsa-miR-30c-2-3p	ARRB1
			hsa-miR-5587-5p	LAYN		hsa-miR-214-3p	PPP1R13B		hsa-miR-30c-2-3p	C11orf1
			hsa-miR-4260	TOMM34		hsa-miR-214-3p	PPP1R13B		hsa-miR-5586-3p	FBXO40
			hsa-miR-4260	TOMM34		hsa-miR-214-3p	USP35		hsa-miR-5586-3p
			hsa-miR-4771	ONECUT2		hsa-miR-214-3p	USP35		hsa-miR-5586-3p
			hsa-miR-4771	ONECUT2		hsa-miR-323b-3p	YME1L1		hsa-miR-5586-3p
			hsa-miR-3936	NEDD4L		hsa-miR-323b-3p	TEX9		hsa-miR-5586-3p
			hsa-miR-3936	NEDD4L		hsa-miR-323b-3p	AASDH		hsa-miR-1288-3p	PGM2
			hsa-miR-5587-5p	PDE7A		hsa-miR-214-3p	GRIK2		hsa-miR-1288-3p	MPHOSPH9
			hsa-miR-5587-5p	PIK3C2G		hsa-miR-214-3p	NDUFC2		hsa-miR-1288-3p	MPHOSPH9
			hsa-miR-3936	NPTXR		hsa-miR-214-3p	NDUFC2		hsa-miR-1288-3p	MPP7
			hsa-miR-3936	NSD1		hsa-miR-214-3p			hsa-miR-1288-3p	OSGIN2
			hsa-miR-4260	TLN1		hsa-miR-214-3p	INCENP		hsa-miR-30c-2-3p	ATG14
			hsa-miR-4260	TAOK1		hsa-miR-214-3p	NTNG1		hsa-miR-30c-2-3p	ATG14
			hsa-miR-5587-5p	NPRL2		hsa-miR-214-3p	CREBZF		hsa-miR-5586-3p	KCNJ2
			hsa-miR-5587-5p	NPRL2		hsa-miR-214-3p	ASXL3		hsa-miR-5586-3p	KCNJ2
			hsa-miR-4260	ATRX		hsa-miR-214-3p	ATG16L1		hsa-miR-5586-3p	MTRR
			hsa-miR-4260	ATRX		hsa-miR-214-3p	ATG16L1		hsa-miR-5586-3p	MTRR
			hsa-miR-4771	JOSD1		hsa-miR-617	INTS3		hsa-miR-5586-3p	WEE1
			hsa-miR-4771	JOSD1		hsa-miR-323b-3p	SORBS1		hsa-miR-5586-3p	FAM168A
			hsa-miR-3936	RBM46		hsa-miR-323b-3p	SORBS1		hsa-miR-5586-3p	FAM168A
			hsa-miR-3936	PILRB		hsa-miR-214-3p	CDC25B		hsa-miR-5586-3p	EMR2
			hsa-miR-3936	PILRB		hsa-miR-214-3p	CDC25B		hsa-miR-5586-3p	EMR2
			hsa-miR-4771	SLC5A3		hsa-miR-214-3p	PDPK1		hsa-miR-5586-3p	IL2RA
			hsa-miR-4771	NOLC1		hsa-miR-214-3p	HMGN3		hsa-miR-5586-3p	MXRA7
			hsa-miR-5587-5p	ABCC1		hsa-miR-214-3p	HMGN3		hsa-miR-1288-3p	REV1
			hsa-miR-5587-5p	ABCC1		hsa-miR-214-3p	TMEM144		hsa-miR-1288-3p	TMBIM4
			hsa-miR-5587-5p	GRIP1		hsa-miR-214-3p	APC		hsa-miR-30c-2-3p	TMED10
			hsa-miR-3936	STK32A		hsa-miR-214-3p	C15orf39		hsa-miR-30c-2-3p	ARID5B
			hsa-miR-3936	ZNF529		hsa-miR-214-3p	CSF1R		hsa-miR-30c-2-3p	GJA3
			hsa-miR-4260	ALCAM		hsa-miR-214-3p	SF3B1		hsa-miR-30c-2-3p	GJA3
			hsa-miR-4260	KTN1-AS1		hsa-miR-214-3p	SF3B1		hsa-miR-5586-3p	RNF144A
			hsa-miR-3936	VAMP2		hsa-miR-214-3p	SORCS1		hsa-miR-5586-3p	RSPO3
			hsa-miR-1228-5p	KCNC3		hsa-miR-214-3p	SORCS1		hsa-miR-3650	CAPN1-AS1
			hsa-miR-3936	C11orf57		hsa-miR-214-3p	ADCYAP1R1		hsa-miR-1288-3p	USP38
			hsa-miR-5587-5p	BDP1		hsa-miR-214-3p	ADCYAP1R1		hsa-miR-30c-2-3p	MTCP1
			hsa-miR-4771	PAPPA		hsa-miR-214-3p	MT1H		hsa-miR-30c-2-3p	PFDN1
			hsa-miR-4771	BAG2		hsa-miR-617	C19orf82		hsa-miR-30c-2-3p	PFDN1
			hsa-miR-4771	BAG2		hsa-miR-5586-3p	HMGN2		hsa-miR-30c-2-3p	CBX5
			hsa-miR-4771	ZNF362		hsa-miR-5586-3p	HMGN2		hsa-miR-30c-2-3p	CBX5
			hsa-miR-3936	NCR3LG1		hsa-miR-5586-3p	CHCHD5		hsa-miR-30c-2-3p	MYO18A
			hsa-miR-5587-5p	CKLF-CMTM1		hsa-miR-5586-3p	CHCHD5		hsa-miR-1288-3p	CMC1
			hsa-miR-4771	ENOX2		hsa-miR-323b-3p	RAP1B		hsa-miR-30c-2-3p	ALPK3
			hsa-miR-4771	TAOK1		hsa-miR-323b-3p	RAP1B		hsa-miR-30c-2-3p	SHROOM3
			hsa-miR-4771	TSPYL5		hsa-miR-323b-3p	RAP1B		hsa-miR-30c-2-3p	SHROOM3
			hsa-miR-3936	ATP2B1		hsa-miR-323b-3p	RAP1B		hsa-miR-30c-2-3p	GRIA3
			hsa-miR-3936	ATP2B1		hsa-miR-323b-3p	CYFIP1		hsa-miR-30c-2-3p	GRIA3
			hsa-miR-5587-5p	RALGAPB		hsa-miR-323b-3p	CYFIP1		hsa-miR-30c-2-3p	KLK13
			hsa-miR-5587-5p	PTAR1		hsa-miR-214-3p	NRIP1		hsa-miR-5586-3p	ZDHHC9
			hsa-miR-5587-5p	UBXN10		hsa-miR-214-3p	ASAP1		hsa-miR-3650	VAMP7
			hsa-miR-4260	VAT1		hsa-miR-214-3p	JPH1		hsa-miR-3650	VAMP7
			hsa-miR-4260	VAT1		hsa-miR-214-3p	JPH1		hsa-miR-3650	ONECUT2
			hsa-miR-4260	NUTM2D		hsa-miR-214-3p	RCSD1		hsa-miR-3650	ONECUT2
			hsa-miR-4771	ABCC5		hsa-miR-214-3p	FOXP2		hsa-miR-1288-3p	CHST14
			hsa-miR-4771	ABCC5		hsa-miR-214-3p	FOXP2		hsa-miR-1288-3p	MAPRE2
			hsa-miR-1228-5p	IRF5		hsa-miR-214-3p	RAPGEFL1		hsa-miR-30c-2-3p	CCBL2
			hsa-miR-1228-5p	IRF5		hsa-miR-214-3p	RAPGEFL1		hsa-miR-30c-2-3p	ZNF703
			hsa-miR-5587-5p	TMEM14B		hsa-miR-214-3p	TMIE		hsa-miR-5586-3p	TMEM27
			hsa-miR-4260	USP53		hsa-miR-214-3p	ZBTB39		hsa-miR-5586-3p	NSG1
			hsa-miR-4260	MSR1		hsa-miR-214-3p	FLYWCH1		hsa-miR-1288-3p	DSE
			hsa-miR-4260	MSR1		hsa-miR-214-3p	FLYWCH1		hsa-miR-1288-3p	DSE
			hsa-miR-3936	DYRK2		hsa-miR-214-3p	TMEM258		hsa-miR-5586-3p	CTNNB1
			hsa-miR-3936	DYRK2		hsa-miR-617	SEMA4A		hsa-miR-3650	FAM230E
			hsa-miR-3936	INSL3		hsa-miR-5586-3p	SPATA6		hsa-miR-1288-3p	EDNRA
			hsa-miR-5587-5p	FBN2		hsa-miR-214-3p	CCNT1		hsa-miR-30c-2-3p	HOXB8
			hsa-miR-4771	C12orf42		hsa-miR-214-3p	MAP4K2		hsa-miR-30c-2-3p	HOXB8
			hsa-miR-4771	PPARGC1B		hsa-miR-214-3p	PDLIM5		hsa-miR-30c-2-3p	ILK
			hsa-miR-3936	PDLIM3		hsa-miR-214-3p	SLC38A9		hsa-miR-30c-2-3p	KIF16B
			hsa-miR-5587-5p	NTN1		hsa-miR-214-3p	KSR2		hsa-miR-30c-2-3p	KIF16B
			hsa-miR-5587-5p	NTN1		hsa-miR-214-3p	FBN1		hsa-miR-30c-2-3p	KMT2C
			hsa-miR-5587-5p	NSMF		hsa-miR-214-3p	SLC13A3		hsa-miR-30c-2-3p	KMT2C
			hsa-miR-4260	PVRL1		hsa-miR-214-3p	SMCR7		hsa-miR-30c-2-3p	TRIM4
			hsa-miR-4260	PVRL1		hsa-miR-214-3p	BAZ2A		hsa-miR-30c-2-3p	STXBP5L
			hsa-miR-4260	OSBP2		hsa-miR-214-3p	BAZ2A		hsa-miR-30c-2-3p	RNF220
			hsa-miR-4771	HECTD2		hsa-miR-214-3p	SEC31B		hsa-miR-5586-3p	MTPN
			hsa-miR-4771	NEGR1		hsa-miR-214-3p	SEC31B		hsa-miR-5586-3p	MTPN
			hsa-miR-3936	RARG		hsa-miR-323b-3p	CALM1		hsa-miR-5586-3p	MTPN
			hsa-miR-3936	FMO1		hsa-miR-323b-3p	CALM1		hsa-miR-5586-3p	MTPN
			hsa-miR-3936	FMO1		hsa-miR-323b-3p	CALM1		hsa-miR-3650	FOXI2
			hsa-miR-5587-5p	OTUD3		hsa-miR-323b-3p	PCBP2		hsa-miR-30c-2-3p	CTNND1
			hsa-miR-5587-5p	CTU1		hsa-miR-323b-3p	PRPS2		hsa-miR-30c-2-3p	CCL28
			hsa-miR-4260	WDR33		hsa-miR-323b-3p	PRPS2		hsa-miR-30c-2-3p
			hsa-miR-4260	WDR33		hsa-miR-214-3p	LDLRAD4		hsa-miR-5586-3p	STARD7
			hsa-miR-4260	CELF1		hsa-miR-214-3p	WHSC1		hsa-miR-5586-3p	STARD7
			hsa-miR-4771	MAPK1IP1L		hsa-miR-214-3p	WHSC1		hsa-miR-5586-3p	STOML3
			hsa-miR-4771	NUCB2		hsa-miR-214-3p	MON2		hsa-miR-1288-3p	ZNF704
			hsa-miR-4771	NUCB2		hsa-miR-214-3p	MON2		hsa-miR-30c-2-3p	G6PC3
			hsa-miR-4771	BPY2B		hsa-miR-214-3p	IPO11		hsa-miR-30c-2-3p	MYO6
			hsa-miR-4771	TMEM255A		hsa-miR-214-3p	IPO11		hsa-miR-30c-2-3p	NAGA
			hsa-miR-4771	TMEM255A		hsa-miR-214-3p	DNAH3		hsa-miR-30c-2-3p	POFUT1
			hsa-miR-4771	BPY2B		hsa-miR-214-3p	SLC11A1		hsa-miR-30c-2-3p	POFUT1
			hsa-miR-4771	BPY2B		hsa-miR-214-3p	SLC11A1		hsa-miR-30c-2-3p	FTO
			hsa-miR-4260	MTMR4		hsa-miR-214-3p	C21orf90		hsa-miR-30c-2-3p	SLC35A2
			hsa-miR-4260	MTMR4		hsa-miR-617	C3orf49		hsa-miR-30c-2-3p	SLC35A2
			hsa-miR-4771	BPY2C		hsa-miR-5586-3p	ZEB1		hsa-miR-30c-2-3p	USP38
			hsa-miR-4771	BPY2C		hsa-miR-5586-3p	ZEB1		hsa-miR-30c-2-3p	BTBD9
			hsa-miR-4771	BPY2C		hsa-miR-214-3p	DFFB		hsa-miR-30c-2-3p	GPR155
			hsa-miR-3936	TBC1D5		hsa-miR-214-3p	HMGN4		hsa-miR-30c-2-3p	KHDRBS1
			hsa-miR-1228-5p	SHISA9		hsa-miR-214-3p	ZFHX2		hsa-miR-30c-2-3p	KHDRBS1
			hsa-miR-5587-5p	PTBP3		hsa-miR-214-3p	PLA2G15		hsa-miR-30c-2-3p	BLOC1S3
			hsa-miR-5587-5p	PTBP3		hsa-miR-214-3p	PLA2G15		hsa-miR-30c-2-3p	AP005482.1
			hsa-miR-4260	ERAP2		hsa-miR-214-3p	ASB16		hsa-miR-5586-3p	DCAF8
			hsa-miR-4260	USP13		hsa-miR-5586-3p	DDX3X		hsa-miR-5586-3p	COX15
			hsa-miR-4260	USP13		hsa-miR-5586-3p	SOX21		hsa-miR-5586-3p	COX15
			hsa-miR-4771	BPY2		hsa-miR-5586-3p	SOX21		hsa-miR-3650	TMX4
			hsa-miR-4771	BPY2		hsa-miR-323b-3p	ST3GAL6		hsa-miR-3650	TMX4
			hsa-miR-4771	BPY2		hsa-miR-323b-3p	ST3GAL6		hsa-miR-1288-3p	ZNF134
			hsa-miR-3936	SP1		hsa-miR-617	DCK		hsa-miR-30c-2-3p	XPO6
			hsa-miR-3936	AL161645.1		hsa-miR-214-3p	PPP1R1A		hsa-miR-30c-2-3p	PDE2A
			hsa-miR-5587-5p	SMAD5		hsa-miR-214-3p	ABCC5		hsa-miR-1288-3p	HMHA1
			hsa-miR-5587-5p	SMAD5		hsa-miR-214-3p	ABCC5		hsa-miR-1288-3p	VCAN
			hsa-miR-5587-5p	SP1		hsa-miR-214-3p	HIPK2		hsa-miR-1288-3p	VCAN
			hsa-miR-4260	MST1R		hsa-miR-214-3p	HIPK2		hsa-miR-30c-2-3p	DAB2
			hsa-miR-3936	GSTM2		hsa-miR-214-3p	TRPM8		hsa-miR-30c-2-3p	MS4A14
			hsa-miR-3936	CR381653.1		hsa-miR-214-3p	MT1G		hsa-miR-30c-2-3p	PARP15
			hsa-miR-5587-5p	SYT7		hsa-miR-214-3p	MT1G		hsa-miR-5586-3p	MAT2A
			hsa-miR-5587-5p	SYT7		hsa-miR-214-3p	STAG3L3		hsa-miR-5586-3p	C14orf164
			hsa-miR-4771	NAA30		hsa-miR-617	RSF1		hsa-miR-3650	UBR2
			hsa-miR-3936	B2M		hsa-miR-617	RSF1		hsa-miR-3650	UBR2
			hsa-miR-5587-5p	RAP2A		hsa-miR-214-3p	BCL7A		hsa-miR-30c-2-3p	PTGIS
			hsa-miR-5587-5p	RAP2A		hsa-miR-214-3p	BCL7A		hsa-miR-30c-2-3p	PTGIS
			hsa-miR-5587-5p	CCDC50		hsa-miR-214-3p	MAPK8		hsa-miR-30c-2-3p	TMCO5A
			hsa-miR-4260	FAM185A		hsa-miR-214-3p	MAPK8		hsa-miR-3650	ZNF540
			hsa-miR-4260	ZNF593		hsa-miR-214-3p	RIN1		hsa-miR-30c-2-3p	ZNF395
			hsa-miR-4771	ST6GAL1		hsa-miR-214-3p	VAMP5		hsa-miR-30c-2-3p	GAL3ST3
			hsa-miR-4771	ST6GAL1		hsa-miR-214-3p	CTSS		hsa-miR-5586-3p	HMGB3
			hsa-miR-4771	CHSY3		hsa-miR-5586-3p	CIAPIN1		hsa-miR-5586-3p	HMGB3
			hsa-miR-3936	C19orf82		hsa-miR-5586-3p	CIAPIN1		hsa-miR-3650	ZNF394
			hsa-miR-5587-5p	PXDN		hsa-miR-323b-3p	RECQL		hsa-miR-1288-3p	EIF4EBP2
			hsa-miR-5587-5p	CGGBP1		hsa-miR-323b-3p	RECQL		hsa-miR-1288-3p	TMEM231
			hsa-miR-4260	FBRS		hsa-miR-323b-3p	CTDSPL2		hsa-miR-30c-2-3p	CACNB1
			hsa-miR-4771	LPP		hsa-miR-323b-3p	GOLGA8F		hsa-miR-30c-2-3p	CACNB1
			hsa-miR-3936	MSN		hsa-miR-5586-3p	ABHD4		hsa-miR-30c-2-3p	IVD
			hsa-miR-3936	SLC9B2		hsa-miR-5586-3p	ABHD4		hsa-miR-30c-2-3p	IVD
			hsa-miR-5587-5p	TBL1X		hsa-miR-323b-3p	TRIM67		hsa-miR-5586-3p	SMC1B
			hsa-miR-5587-5p	TBL1X		hsa-miR-323b-3p	TRIM67		hsa-miR-5586-3p	SMC1B
			hsa-miR-5587-5p	PRR5L		hsa-miR-323b-3p	HOXC11		hsa-miR-5586-3p	LINC03010
			hsa-miR-5587-5p	PTH1R		hsa-miR-323b-3p	HOXC11		hsa-miR-3650	AFF3
			hsa-miR-5587-5p	IGFBP6		hsa-miR-214-3p	RPIA		hsa-miR-30c-2-3p	C2CD3
			hsa-miR-4260	GMPR2		hsa-miR-214-3p	RPIA		hsa-miR-30c-2-3p	TMEM106A
			hsa-miR-4260	GMPR2		hsa-miR-214-3p	YWHAZ		hsa-miR-5586-3p	KRTAP26-1
			hsa-miR-4260	MIPOL1		hsa-miR-214-3p	ZC3H11A		hsa-miR-30c-2-3p	BICD1
			hsa-miR-4771	SRP72		hsa-miR-214-3p	ZC3H11A		hsa-miR-30c-2-3p	ETV4
			hsa-miR-4771	PITPNC1		hsa-miR-214-3p	KANSL3		hsa-miR-30c-2-3p	LCE1A
			hsa-miR-4771	TUBD1		hsa-miR-214-3p	KANSL3		hsa-miR-5586-3p	PCDHA6
			hsa-miR-4771	TUBD1		hsa-miR-214-3p	POLR3E		hsa-miR-5586-3p	PCDHA6
			hsa-miR-4771	FMNL3		hsa-miR-214-3p	POLR3E		hsa-miR-5586-3p	TCEAL5
			hsa-miR-4771	RP11-17M16.1		hsa-miR-214-3p	POLR3E		hsa-miR-3650	CREB3
			hsa-miR-3936	LECT1		hsa-miR-214-3p	POLR3E		hsa-miR-3650	CREB3
			hsa-miR-4260	IGFBP5		hsa-miR-214-3p	ZC3H11A		hsa-miR-1288-3p	ADAR
			hsa-miR-4260	IGFBP5		hsa-miR-214-3p	ZC3H11A		hsa-miR-30c-2-3p	SLC17A7
			hsa-miR-4260	VDR		hsa-miR-617	EPB41L4B		hsa-miR-30c-2-3p	SLC17A7
			hsa-miR-4260	VDR		hsa-miR-617	EPB41L4B		hsa-miR-30c-2-3p	INO80C
			hsa-miR-4260	SFT2D3		hsa-miR-617	ZNF207		hsa-miR-30c-2-3p	SYT6
			hsa-miR-4771	NCR3LG1		hsa-miR-617	ZNF207		hsa-miR-5586-3p	UBE2D3
			hsa-miR-4771	PPP3CC		hsa-miR-214-3p	LRP1B		hsa-miR-5586-3p	UBE2D3
			hsa-miR-4771	PPP3CC		hsa-miR-214-3p	PIDD		hsa-miR-5586-3p	CASC10
			hsa-miR-3936	PHF8		hsa-miR-214-3p	JMJD7-PLA2G4B		hsa-miR-3650	STX7
			hsa-miR-3936	SSUH2		hsa-miR-214-3p	CHRNA10		hsa-miR-3650	STX7
			hsa-miR-3936	SSUH2		hsa-miR-214-3p	JMJD7-PLA2G4B		hsa-miR-1288-3p	PAPPA
			hsa-miR-3936	C11orf72		hsa-miR-214-3p	JMJD7-PLA2G4B		hsa-miR-30c-2-3p	MYH9
			hsa-miR-5587-5p	CDH3		hsa-miR-214-3p	PLPPR2		hsa-miR-30c-2-3p	MYH9
			hsa-miR-5587-5p	CDH3		hsa-miR-214-3p	PLPPR2		hsa-miR-30c-2-3p	GPX8
			hsa-miR-5587-5p	ZBTB26		hsa-miR-617	FOXG1		hsa-miR-30c-2-3p	PATE4
			hsa-miR-5587-5p	RSPH10B		hsa-miR-5586-3p	STRBP		hsa-miR-3650	ARHGEF3
			hsa-miR-4260	IMP3		hsa-miR-323b-3p	IPO7		hsa-miR-3650	NUS1
			hsa-miR-4771	MLH3		hsa-miR-323b-3p	TIGIT		hsa-miR-1288-3p	WWC1
			hsa-miR-4771	MLH3		hsa-miR-5586-3p	NUTM2D		hsa-miR-1288-3p	WWC1
			hsa-miR-3936	ALS2CL		hsa-miR-323b-3p	TGS1		hsa-miR-1288-3p	TMEM196
			hsa-miR-5587-5p	SLC15A4		hsa-miR-214-3p	MECP2		hsa-miR-30c-2-3p	CDH13
			hsa-miR-4260	EMCN		hsa-miR-214-3p	TBL1XR1		hsa-miR-5586-3p	RORA
			hsa-miR-3936	TOX4		hsa-miR-214-3p	DSCAM		hsa-miR-5586-3p	RORA
			hsa-miR-3936	TOX4		hsa-miR-214-3p	STAG3		hsa-miR-5586-3p	MAP3K20
			hsa-miR-3936	MSANTD3		hsa-miR-214-3p	STAG3		hsa-miR-5586-3p	MAP3K20
			hsa-miR-3936	MSANTD3		hsa-miR-214-3p	TMEM175		hsa-miR-3650	ZNF468
			hsa-miR-5587-5p	ATXN7L1		hsa-miR-214-3p	TMEM175		hsa-miR-3650	C6orf106
			hsa-miR-4260	AP3B1		hsa-miR-214-3p			hsa-miR-3650
			hsa-miR-3936	FXN		hsa-miR-617	PPA1		hsa-miR-1288-3p	RNF10
			hsa-miR-5587-5p	FAM185A		hsa-miR-617	SERF1B		hsa-miR-1288-3p	RNF10
			hsa-miR-4260	RHOC		hsa-miR-617	SERF1B		hsa-miR-30c-2-3p	SMC1A
			hsa-miR-4771	PCGF5		hsa-miR-5586-3p	CD28		hsa-miR-30c-2-3p	SMC1A
			hsa-miR-3936	UBXN7		hsa-miR-214-3p	ANKIB1		hsa-miR-30c-2-3p	ORAI2
			hsa-miR-4260	SOGA1		hsa-miR-214-3p	ANKIB1		hsa-miR-1288-3p	CCDC113
			hsa-miR-4260	CCDC140		hsa-miR-214-3p	DGKZ		hsa-miR-1288-3p	CCDC113
			hsa-miR-4260			hsa-miR-214-3p	ATRIP		hsa-miR-1288-3p	VPS13C
			hsa-miR-3936	GPCPD1		hsa-miR-214-3p	KCTD19		hsa-miR-1288-3p	VPS13C
			hsa-miR-3936	GPCPD1		hsa-miR-5586-3p	SPRY3		hsa-miR-1288-3p	ENPP1
			hsa-miR-5587-5p	KIF3B		hsa-miR-5586-3p	VHLL		hsa-miR-30c-2-3p	GNPDA2
			hsa-miR-5587-5p	KIF3B		hsa-miR-323b-3p	RUSC2		hsa-miR-30c-2-3p	PTGFRN
			hsa-miR-4771	REG3A		hsa-miR-323b-3p			hsa-miR-30c-2-3p	PLP1
			hsa-miR-3936	GFPT1		hsa-miR-214-3p	SIGMAR1		hsa-miR-30c-2-3p	PLP1
			hsa-miR-3936	GANAB		hsa-miR-214-3p	NUP107		hsa-miR-5586-3p	DDX3Y
			hsa-miR-3936	GANAB		hsa-miR-214-3p	NUP107		hsa-miR-5586-3p	DDX3Y
			hsa-miR-5587-5p	SRSF3		hsa-miR-214-3p	SRGAP1		hsa-miR-5586-3p	KSR2
			hsa-miR-5587-5p	SRSF3		hsa-miR-214-3p	TSNARE1		hsa-miR-3650	C9orf152
			hsa-miR-5587-5p	KBTBD7		hsa-miR-214-3p	ARL10		hsa-miR-3650	RGAG4
			hsa-miR-5587-5p	KBTBD7		hsa-miR-214-3p	RNF150		hsa-miR-3650	TPH1
			hsa-miR-5587-5p	TTC9		hsa-miR-214-3p	TCTN1		hsa-miR-1288-3p	DAPP1
			hsa-miR-5587-5p	RASSF4		hsa-miR-214-3p	PLXNB3		hsa-miR-1288-3p	DAPP1
			hsa-miR-5587-5p	RASSF4		hsa-miR-214-3p	DOK4		hsa-miR-1288-3p	ICA1L
			hsa-miR-5587-5p	L3MBTL4		hsa-miR-214-3p	DOK4		hsa-miR-30c-2-3p	ERAL1
			hsa-miR-4771	GREM1		hsa-miR-5586-3p	NT5DC1		hsa-miR-5586-3p	SUB1
			hsa-miR-4771	KCNK10		hsa-miR-214-3p	ERBB2		hsa-miR-5586-3p	SUB1
			hsa-miR-4771	KCNK10		hsa-miR-214-3p	TMEM14A		hsa-miR-30c-2-3p	PKD1L1
			hsa-miR-3936	CDCA4		hsa-miR-214-3p	TMEM14A		hsa-miR-30c-2-3p	DBX2
			hsa-miR-3936	MYEF2		hsa-miR-214-3p	KMT2C		hsa-miR-30c-2-3p	AL079342.1
			hsa-miR-3936	MYEF2		hsa-miR-214-3p	KMT2C		hsa-miR-5586-3p	RABGAP1L
			hsa-miR-5587-5p	PSMD1		hsa-miR-214-3p	SLC25A3		hsa-miR-5586-3p	FAM60A
			hsa-miR-5587-5p	CD2AP		hsa-miR-214-3p	SLC25A3		hsa-miR-3650
			hsa-miR-4260	CTR9		hsa-miR-214-3p	MAP1A		hsa-miR-1288-3p	ITSN2
			hsa-miR-4260	KIRREL2		hsa-miR-214-3p	CLUH		hsa-miR-30c-2-3p	GRM5
			hsa-miR-4260	KIRREL2		hsa-miR-214-3p	UBE2R2		hsa-miR-30c-2-3p	DKK2
			hsa-miR-4771	CDKL4		hsa-miR-214-3p	UBE2R2		hsa-miR-5586-3p	DPP10
			hsa-miR-4771	ZNF720		hsa-miR-214-3p	APOL3		hsa-miR-5586-3p	PLCL1
			hsa-miR-3936	AEBP2		hsa-miR-214-3p	APOL3		hsa-miR-5586-3p	PLCL1
			hsa-miR-1228-5p	HPD		hsa-miR-617	WDPCP		hsa-miR-3650	SETD5
			hsa-miR-1228-5p	C10orf91		hsa-miR-214-3p	GRN		hsa-miR-30c-2-3p	FBXO43
			hsa-miR-5587-5p	BTC		hsa-miR-214-3p	GRN		hsa-miR-5586-3p	CSMD3
			hsa-miR-5587-5p	THAP1		hsa-miR-214-3p	AREL1		hsa-miR-30c-2-3p	NGLY1
			hsa-miR-4260	CNIH2		hsa-miR-214-3p	AREL1		hsa-miR-30c-2-3p	FBXL7
			hsa-miR-4771	DNM3		hsa-miR-214-3p	FBLN5		hsa-miR-5586-3p	TMEM38B
			hsa-miR-4771	PIP4K2B		hsa-miR-214-3p	LARP1		hsa-miR-5586-3p	TMEM38B
			hsa-miR-4771	NUTM2D		hsa-miR-214-3p	MYLK3		hsa-miR-5586-3p	ANO3
			hsa-miR-3936	UBE2R2		hsa-miR-214-3p	ALB		hsa-miR-5586-3p	CHEK2
			hsa-miR-3936	UBE2R2		hsa-miR-5586-3p	PAFAH1B1		hsa-miR-3650	CDC14A
			hsa-miR-3936	FAM180A		hsa-miR-5586-3p	PAFAH1B1		hsa-miR-3650	CDC14A
			hsa-miR-5587-5p	CCR1		hsa-miR-5586-3p	RNF217		hsa-miR-1288-3p	SP1
			hsa-miR-5587-5p	NAA25		hsa-miR-5586-3p	KIAA1210		hsa-miR-1288-3p	USP6
			hsa-miR-5587-5p	NAA25		hsa-miR-323b-3p	ZNF451		hsa-miR-30c-2-3p	FHL1
			hsa-miR-5587-5p	FAM110C		hsa-miR-323b-3p	ZNF451		hsa-miR-30c-2-3p	FHL1
			hsa-miR-5587-5p	CDH16		hsa-miR-323b-3p	UHRF1BP1		hsa-miR-5586-3p	MTMR4
			hsa-miR-4260	TJAP1		hsa-miR-323b-3p	UHRF1BP1		hsa-miR-5586-3p	MTMR4
			hsa-miR-4771	ADORA2B		hsa-miR-214-3p	HSD17B8		hsa-miR-5586-3p	FAM46A
			hsa-miR-4771	TP53TG3D		hsa-miR-214-3p	KIF21B		hsa-miR-5586-3p	FAM46A
			hsa-miR-4771	TP53TG3D		hsa-miR-214-3p	KIF21B		hsa-miR-5586-3p	SPTSSA
			hsa-miR-4771	TP53TG3D		hsa-miR-214-3p	NCS1		hsa-miR-3650	KCTD19
			hsa-miR-4771	TP53TG3D		hsa-miR-214-3p	NCS1		hsa-miR-30c-2-3p	BTBD7
			hsa-miR-4771	ELTD1		hsa-miR-214-3p	SMPD4		hsa-miR-30c-2-3p	BTBD7
			hsa-miR-3936	APC		hsa-miR-214-3p	SAV1		hsa-miR-30c-2-3p	DUSP19
			hsa-miR-3936	ETV5		hsa-miR-214-3p	RHBDF1		hsa-miR-30c-2-3p	GPR156
			hsa-miR-4771	SYNCRIP		hsa-miR-214-3p	RHBDF1		hsa-miR-30c-2-3p	RNF39
			hsa-miR-4771	PTCH1		hsa-miR-214-3p	RIMBP2		hsa-miR-3650	C22orf26
			hsa-miR-4771	TP53TG3B		hsa-miR-214-3p	RIMBP2		hsa-miR-1288-3p
			hsa-miR-4771	TP53TG3B		hsa-miR-214-3p	NLRC5		hsa-miR-30c-2-3p	TNRC6A
			hsa-miR-4771	TP53TG3B		hsa-miR-617	LRRC10		hsa-miR-30c-2-3p	TNRC6A
			hsa-miR-4771	TP53TG3B		hsa-miR-5586-3p	MOBP		hsa-miR-30c-2-3p	ABL2
			hsa-miR-4771	TP53TG3C		hsa-miR-214-3p	FGF1		hsa-miR-30c-2-3p	ASH2L
			hsa-miR-4771	TP53TG3C		hsa-miR-214-3p	FGF1		hsa-miR-30c-2-3p	PAG1
			hsa-miR-4771	TP53TG3C		hsa-miR-214-3p	SOCS2		hsa-miR-30c-2-3p	PAG1
			hsa-miR-4771	TP53TG3C		hsa-miR-214-3p	SOCS2		hsa-miR-30c-2-3p	ZNF25
			hsa-miR-4771	TP53TG3		hsa-miR-214-3p	BSN		hsa-miR-30c-2-3p	TREML2
			hsa-miR-4771	TP53TG3		hsa-miR-214-3p	SECISBP2L		hsa-miR-30c-2-3p	TREML2
			hsa-miR-4771	TP53TG3		hsa-miR-214-3p	RAI14		hsa-miR-5586-3p	NFIB
			hsa-miR-4771	TP53TG3		hsa-miR-214-3p	RAI14		hsa-miR-5586-3p	TAF9
			hsa-miR-4771	C2orf53		hsa-miR-214-3p	C1orf226		hsa-miR-5586-3p	TAF9
			hsa-miR-3936	SZRD1		hsa-miR-214-3p	KLHDC10		hsa-miR-5586-3p	C3orf52
			hsa-miR-3936	SZRD1		hsa-miR-214-3p	KLHDC10		hsa-miR-5586-3p	C3orf52
			hsa-miR-3936	NAV1		hsa-miR-214-3p	ZNF710		hsa-miR-30c-2-3p	VPS13B
			hsa-miR-3936	POU3F1		hsa-miR-5586-3p	KCMF1		hsa-miR-30c-2-3p	KCNJ5
			hsa-miR-5587-5p	TRAF3		hsa-miR-323b-3p	NUP160		hsa-miR-30c-2-3p	KCNJ5
			hsa-miR-4260	ALPPL2		hsa-miR-323b-3p	NUP160		hsa-miR-30c-2-3p	ZNF726
			hsa-miR-4260	PZP		hsa-miR-323b-3p	OXGR1		hsa-miR-5586-3p	PUS7L
			hsa-miR-4260	PZP		hsa-miR-214-3p	INTS2		hsa-miR-1288-3p	ZNF705A
			hsa-miR-4260	MUSTN1		hsa-miR-214-3p	INTS2		hsa-miR-1288-3p	ZNF705A
			hsa-miR-4771	IRS1		hsa-miR-214-3p	CARTPT		hsa-miR-1288-3p	FOXP2
			hsa-miR-3936	RSPH4A		hsa-miR-214-3p	MAGEB2		hsa-miR-1288-3p	FOXP2
			hsa-miR-3936	RSPH4A		hsa-miR-214-3p	MAGEB2		hsa-miR-30c-2-3p	CSRNP3
			hsa-miR-5587-5p	ATP5E		hsa-miR-214-3p	SREBF2		hsa-miR-30c-2-3p	SLC47A2
			hsa-miR-5587-5p	ATP5E		hsa-miR-617	CYP20A1		hsa-miR-3650	SOX12
			hsa-miR-4260	KMT2A		hsa-miR-617	CYP20A1		hsa-miR-30c-2-3p	POLR2A
			hsa-miR-4260	KMT2A		hsa-miR-617	TMEM14B		hsa-miR-30c-2-3p	STX3
			hsa-miR-4260	MAPKBP1		hsa-miR-617	TMEM19		hsa-miR-30c-2-3p	SH2B3
			hsa-miR-4260	CEACAM6		hsa-miR-5586-3p	FBXO40		hsa-miR-30c-2-3p	SH2B3
			hsa-miR-4260	CEACAM6		hsa-miR-5586-3p			hsa-miR-30c-2-3p	PELI1
			hsa-miR-3936	TFAP2B		hsa-miR-5586-3p			hsa-miR-30c-2-3p
			hsa-miR-3936	TFAP2B		hsa-miR-5586-3p			hsa-miR-30c-2-3p
			hsa-miR-3936	TMEM194A		hsa-miR-5586-3p			hsa-miR-30c-2-3p
			hsa-miR-3936	ZMYM4		hsa-miR-5586-3p	WEE1		hsa-miR-30c-2-3p
			hsa-miR-5587-5p	C11orf58		hsa-miR-5586-3p	FAM168A		hsa-miR-30c-2-3p	LINC03010
			hsa-miR-5587-5p	C11orf58		hsa-miR-5586-3p	FAM168A		hsa-miR-30c-2-3p	MSH6
			hsa-miR-4260	OSBPL1A		hsa-miR-5586-3p	EMR2		hsa-miR-30c-2-3p	MSH6
			hsa-miR-4260	SYT9		hsa-miR-5586-3p	EMR2		hsa-miR-30c-2-3p	SMG1
			hsa-miR-4771	CPNE9		hsa-miR-5586-3p	IL2RA		hsa-miR-30c-2-3p	CLMP
			hsa-miR-1228-5p	FLYWCH1		hsa-miR-5586-3p	MXRA7		hsa-miR-30c-2-3p	IQCK
			hsa-miR-1228-5p	FLYWCH1		hsa-miR-214-3p	ABCB1		hsa-miR-30c-2-3p	AMER1
			hsa-miR-5587-5p	KMO		hsa-miR-214-3p	ABCB1		hsa-miR-30c-2-3p	SMG1
			hsa-miR-5587-5p	KMO		hsa-miR-214-3p	LONP1		hsa-miR-30c-2-3p	ST8SIA3
			hsa-miR-4771	RSAD2		hsa-miR-214-3p	XRN1		hsa-miR-30c-2-3p	TTBK1
			hsa-miR-3936	DESI1		hsa-miR-214-3p	XRN1		hsa-miR-5586-3p	MAGEA6
			hsa-miR-3936	DESI1		hsa-miR-214-3p	ARHGAP26		hsa-miR-3650	ITIH2
			hsa-miR-5587-5p	STEAP4		hsa-miR-214-3p	DRGX		hsa-miR-1288-3p	DOCK9
			hsa-miR-5587-5p	STEAP4		hsa-miR-617	CALD1		hsa-miR-1288-3p	DOCK9
			hsa-miR-4260	FAF2		hsa-miR-617	CALD1		hsa-miR-30c-2-3p	RBFOX1
			hsa-miR-4260	FAF2		hsa-miR-5586-3p	KCNJ2		hsa-miR-30c-2-3p	RBFOX1
			hsa-miR-4260	TMEM110		hsa-miR-5586-3p	KCNJ2		hsa-miR-30c-2-3p	SOGA1
			hsa-miR-4771	SLC31A1		hsa-miR-5586-3p	MTRR		hsa-miR-30c-2-3p	EIF4E3
			hsa-miR-3936	PRR23B		hsa-miR-5586-3p	MTRR		hsa-miR-30c-2-3p	ZNF300
			hsa-miR-5587-5p	DMXL2		hsa-miR-214-3p	DLL1		hsa-miR-30c-2-3p	JMJD1C
			hsa-miR-5587-5p	DMXL2		hsa-miR-214-3p	CD276		hsa-miR-30c-2-3p	SFSWAP
			hsa-miR-4260	KCNC1		hsa-miR-214-3p	CD276		hsa-miR-30c-2-3p	SFSWAP
			hsa-miR-4260	TBCK		hsa-miR-214-3p	ZNF141		hsa-miR-5586-3p	CSNK1G3
			hsa-miR-4771	STIM2		hsa-miR-214-3p	TLK1		hsa-miR-3650	NKTR
			hsa-miR-4771	STIM2		hsa-miR-214-3p	SYNC		hsa-miR-3650	NKTR
			hsa-miR-4771	HOXD3		hsa-miR-214-3p	THADA		hsa-miR-1288-3p	SHH
			hsa-miR-4771	HOXD3		hsa-miR-214-3p	THADA		hsa-miR-1288-3p	INTS4
			hsa-miR-1228-5p	RNF135		hsa-miR-214-3p	SLC7A10		hsa-miR-1288-3p	ZNF561
			hsa-miR-5587-5p	CKS1B		hsa-miR-617	MROH9		hsa-miR-1288-3p	C16orf74
			hsa-miR-4260	IQGAP1		hsa-miR-617	MROH9		hsa-miR-30c-2-3p	HNRNPU
			hsa-miR-4260	RBMX		hsa-miR-617	KCNE4		hsa-miR-30c-2-3p	CNOT4
			hsa-miR-4260	RBMX		hsa-miR-5586-3p	RNF144A		hsa-miR-30c-2-3p	CNOT4
			hsa-miR-4260	CCDC93		hsa-miR-5586-3p	RSPO3		hsa-miR-30c-2-3p	FNIP1
			hsa-miR-4260	CCDC93		hsa-miR-323b-3p	MTERF		hsa-miR-30c-2-3p	RP11-1055B8.7
			hsa-miR-4771	MAP1B		hsa-miR-323b-3p	MTERF		hsa-miR-30c-2-3p	RAB11FIP4
			hsa-miR-4771	SSR1		hsa-miR-323b-3p	YTHDF2		hsa-miR-30c-2-3p	CCDC114
			hsa-miR-4771	SSR1		hsa-miR-214-3p	KIAA0247		hsa-miR-30c-2-3p	CCDC114
			hsa-miR-4771			hsa-miR-214-3p	KIAA0247		hsa-miR-30c-2-3p	FBXO16
			hsa-miR-3936	PTGR1		hsa-miR-214-3p	ITGA2B		hsa-miR-5586-3p	HELZ2
			hsa-miR-3936	PTGR1		hsa-miR-214-3p	ITGA2B		hsa-miR-30c-2-3p	MDM4
			hsa-miR-5587-5p	ST8SIA2		hsa-miR-214-3p	C2CD4C		hsa-miR-30c-2-3p	SLC1A2
			hsa-miR-4260	NAV3		hsa-miR-214-3p	GLYCTK		hsa-miR-30c-2-3p	SLC1A2
			hsa-miR-4260	NAV3		hsa-miR-214-3p	MAFK		hsa-miR-30c-2-3p	AC007308.1
			hsa-miR-4771	RHOQ		hsa-miR-617	SOCS5		hsa-miR-5586-3p	AR
			hsa-miR-4771	RHOQ		hsa-miR-214-3p	FZD3		hsa-miR-5586-3p	SPRYD7
			hsa-miR-4771	GZF1		hsa-miR-214-3p	FZD3		hsa-miR-5586-3p	SPRYD7
			hsa-miR-4771	GZF1		hsa-miR-214-3p	CENPM		hsa-miR-1288-3p	SMIM14
			hsa-miR-4771	ATIC		hsa-miR-214-3p	CENPM		hsa-miR-1288-3p	GOLGA8F
			hsa-miR-4771	ZNF713		hsa-miR-214-3p	NPRL3		hsa-miR-30c-2-3p	SLC16A2
			hsa-miR-5587-5p	SIM1		hsa-miR-214-3p	NPRL3		hsa-miR-30c-2-3p	LSM11
			hsa-miR-5587-5p	SIM1		hsa-miR-214-3p	ADAM23		hsa-miR-1288-3p	IL17RE
			hsa-miR-5587-5p	PIGP		hsa-miR-214-3p	ADAM23		hsa-miR-30c-2-3p	BPTF
			hsa-miR-5587-5p	IL1RAPL1		hsa-miR-617	FUBP3		hsa-miR-30c-2-3p	PITPNM2
			hsa-miR-4260	DNAJB5		hsa-miR-617	FUBP3		hsa-miR-30c-2-3p	PITPNM2
			hsa-miR-4260	TTBK1		hsa-miR-5586-3p	ZDHHC9		hsa-miR-30c-2-3p	CCT4
			hsa-miR-4260	GOLT1A		hsa-miR-323b-3p	IRS2		hsa-miR-30c-2-3p	CCT4
			hsa-miR-4771	BLM		hsa-miR-323b-3p	RAB9B		hsa-miR-30c-2-3p	AC016586.1
			hsa-miR-3936	FBXO42		hsa-miR-323b-3p	RAB9B		hsa-miR-5586-3p	LECT2
			hsa-miR-3936	FBXO42		hsa-miR-5586-3p	TMEM27		hsa-miR-1288-3p	CCDC58
			hsa-miR-5587-5p	MTMR8		hsa-miR-5586-3p	NSG1		hsa-miR-1288-3p	TBR1
			hsa-miR-5587-5p	MTMR8		hsa-miR-323b-3p	TPD52		hsa-miR-30c-2-3p	ST8SIA2
			hsa-miR-5587-5p	MTMR8		hsa-miR-323b-3p	TPD52		hsa-miR-30c-2-3p	LMX1B
			hsa-miR-5587-5p	MTMR8		hsa-miR-323b-3p	NYAP2		hsa-miR-30c-2-3p	C7orf34
			hsa-miR-5587-5p	MUSTN1		hsa-miR-323b-3p	MARCKS		hsa-miR-5586-3p	LMBR1L
			hsa-miR-4260	MAP1A		hsa-miR-214-3p	MASP1		hsa-miR-30c-2-3p	AHCYL1
			hsa-miR-4260	ARHGEF33		hsa-miR-214-3p	MASP1		hsa-miR-30c-2-3p	ATP8A2
			hsa-miR-4771	HDAC4		hsa-miR-214-3p	CYFIP2		hsa-miR-30c-2-3p	VPS33A
			hsa-miR-4771	HDAC4		hsa-miR-214-3p	CYFIP2		hsa-miR-30c-2-3p	PRIMA1
			hsa-miR-4771	EBF1		hsa-miR-214-3p	SUV39H2		hsa-miR-30c-2-3p	EIF1AD
			hsa-miR-4771	PREX2		hsa-miR-617	LHX2		hsa-miR-30c-2-3p	PRSS36
			hsa-miR-4771	PREX2		hsa-miR-617	LHX2		hsa-miR-5586-3p	SPRED1
			hsa-miR-4771	HSFX2		hsa-miR-214-3p	AP1G1		hsa-miR-3650	STEAP2
			hsa-miR-4771	HSFX2		hsa-miR-214-3p	EYA1		hsa-miR-1288-3p	ZNF706
			hsa-miR-3936	JPH4		hsa-miR-214-3p	EYA1		hsa-miR-1288-3p	ZNF706
			hsa-miR-3936	JPH4		hsa-miR-214-3p	MARS		hsa-miR-1288-3p	SLC30A9
			hsa-miR-5587-5p	RFFL		hsa-miR-214-3p	ST5		hsa-miR-1288-3p	SLC30A9
			hsa-miR-5587-5p	RFFL		hsa-miR-214-3p	STK11		hsa-miR-1288-3p	ZNF705G
			hsa-miR-4260	NOP56		hsa-miR-214-3p	STK11		hsa-miR-30c-2-3p	MCM5
			hsa-miR-4260	NOP56		hsa-miR-214-3p	RIMS3		hsa-miR-30c-2-3p	MCM5
			hsa-miR-4260	KCNH8		hsa-miR-214-3p	RIMS3		hsa-miR-30c-2-3p	TMEM245
			hsa-miR-4260	NOP56		hsa-miR-214-3p	MCRS1		hsa-miR-30c-2-3p	TMEM245
			hsa-miR-4260	NOP56		hsa-miR-214-3p	LILRB3		hsa-miR-30c-2-3p	C8orf31
			hsa-miR-4260	NOP56		hsa-miR-214-3p	TCTN3		hsa-miR-30c-2-3p	CYP4F3
			hsa-miR-4260	NOP56		hsa-miR-214-3p	TCTN3		hsa-miR-5586-3p	SLAIN2
			hsa-miR-4260	NOP56		hsa-miR-214-3p	CNKSR2		hsa-miR-5586-3p	SLAIN2
			hsa-miR-4260	NOP56		hsa-miR-214-3p	SDC2		hsa-miR-5586-3p	RUFY1
			hsa-miR-4260	NOP56		hsa-miR-214-3p	MUSTN1		hsa-miR-3650	MYO1D
			hsa-miR-4260	NOP56		hsa-miR-214-3p	DGCR6L		hsa-miR-3650	LRP1B
			hsa-miR-4771	CHST11		hsa-miR-214-3p	DGCR6L		hsa-miR-1288-3p	C17orf74
			hsa-miR-4771	MYBL1		hsa-miR-214-3p	FAM203B		hsa-miR-1288-3p	POU3F3
			hsa-miR-4771	IGF1R		hsa-miR-5586-3p	CTNNB1		hsa-miR-30c-2-3p	MEGF9
			hsa-miR-5587-5p	AMD1		hsa-miR-323b-3p	LARP1B		hsa-miR-30c-2-3p	MEGF9
			hsa-miR-5587-5p	AMD1		hsa-miR-5586-3p	MTPN		hsa-miR-30c-2-3p	SDC3
			hsa-miR-5587-5p	LPP		hsa-miR-5586-3p	MTPN		hsa-miR-30c-2-3p	AVL9
			hsa-miR-5587-5p	TACC1		hsa-miR-5586-3p	MTPN		hsa-miR-30c-2-3p	AVL9
			hsa-miR-5587-5p	ATP10B		hsa-miR-5586-3p	MTPN		hsa-miR-30c-2-3p	COMP
			hsa-miR-5587-5p	ATP10B		hsa-miR-323b-3p	SRSF2		hsa-miR-30c-2-3p	COMP
			hsa-miR-4771	TOMM40L		hsa-miR-323b-3p	SRSF2		hsa-miR-30c-2-3p	BAIAP2
			hsa-miR-3936	THRAP3		hsa-miR-214-3p	GGA3		hsa-miR-5586-3p	PLEKHF2
			hsa-miR-3936	THRAP3		hsa-miR-214-3p	GGA3		hsa-miR-5586-3p	NBPF3
			hsa-miR-5587-5p	TAOK1		hsa-miR-214-3p	GRHL3		hsa-miR-5586-3p	NBPF3
			hsa-miR-5587-5p	FAM92A1		hsa-miR-214-3p	PAPOLG		hsa-miR-5586-3p	NBPF3
			hsa-miR-4260	CASC3		hsa-miR-214-3p	PAPOLG		hsa-miR-5586-3p	ANKRD62
			hsa-miR-4260	CASC3		hsa-miR-214-3p	TIMMDC1		hsa-miR-3650	AGO2
			hsa-miR-4260	YPEL5		hsa-miR-214-3p	TIMMDC1		hsa-miR-3650	AGO2
			hsa-miR-4260	YPEL5		hsa-miR-214-3p	SH3TC1		hsa-miR-3650	PRPF3
			hsa-miR-4260	RBM42		hsa-miR-214-3p	SH3TC1		hsa-miR-3650	PRPF3
			hsa-miR-4260	RBM42		hsa-miR-617	CDC37L1		hsa-miR-1288-3p	ESR2
			hsa-miR-3936	CELSR2		hsa-miR-617	CDC37L1		hsa-miR-1288-3p	CNTN6
			hsa-miR-3936	MRPL4		hsa-miR-214-3p	PRDM4		hsa-miR-1288-3p
			hsa-miR-3936	MRPL4		hsa-miR-214-3p	PRDM4		hsa-miR-1288-3p
			hsa-miR-3936	PABPN1		hsa-miR-214-3p	PHF17		hsa-miR-1288-3p
			hsa-miR-3936	PABPN1		hsa-miR-214-3p	PHF17		hsa-miR-1288-3p
			hsa-miR-4260	WARS2		hsa-miR-214-3p	TP53TG3B		hsa-miR-30c-2-3p	XPOT
			hsa-miR-4260	WARS2		hsa-miR-214-3p	TP53TG3B		hsa-miR-30c-2-3p	IL17RA
			hsa-miR-4260	CBX6		hsa-miR-214-3p	TP53TG3B		hsa-miR-30c-2-3p	HMBOX1
			hsa-miR-4260	CUTA		hsa-miR-214-3p	TP53TG3B		hsa-miR-30c-2-3p	PLEKHA7
			hsa-miR-4260	CUTA		hsa-miR-214-3p	SGK2		hsa-miR-30c-2-3p	CXorf36
			hsa-miR-4260	MC2R		hsa-miR-214-3p	SGK2		hsa-miR-30c-2-3p	SPIRE2
			hsa-miR-4260	TMEM132E		hsa-miR-214-3p	TP53TG3C		hsa-miR-30c-2-3p	TP53RK
			hsa-miR-4771	LYST		hsa-miR-214-3p	TP53TG3C		hsa-miR-5586-3p	RSU1
			hsa-miR-4771	SMIM7		hsa-miR-214-3p	TP53TG3C		hsa-miR-5586-3p	SV2B
			hsa-miR-3936	RIMS3		hsa-miR-214-3p	TP53TG3C		hsa-miR-5586-3p	PLIN1
			hsa-miR-3936	RIMS3		hsa-miR-214-3p	TP53TG3		hsa-miR-30c-2-3p	MME
			hsa-miR-3936	RIMS4		hsa-miR-214-3p	TP53TG3		hsa-miR-30c-2-3p	TOP2A
			hsa-miR-3936	RIMS4		hsa-miR-214-3p	TP53TG3		hsa-miR-30c-2-3p	C2orf44
			hsa-miR-5587-5p	SOCS2		hsa-miR-214-3p	TP53TG3		hsa-miR-30c-2-3p	DUOX1
			hsa-miR-5587-5p	SOCS2		hsa-miR-617	NOP16		hsa-miR-30c-2-3p	SLC25A48
			hsa-miR-5587-5p	ZNF395		hsa-miR-617	NOP16		hsa-miR-5586-3p	SYTL4
			hsa-miR-5587-5p	SARNP		hsa-miR-617	KLHL29		hsa-miR-5586-3p	SYTL4
			hsa-miR-4260	GNAQ		hsa-miR-617	KLHL29		hsa-miR-5586-3p	LINC00935
			hsa-miR-4260	DYRK2		hsa-miR-5586-3p	STARD7		hsa-miR-3650	TECPR2
			hsa-miR-4260	DYRK2		hsa-miR-5586-3p	STARD7		hsa-miR-1288-3p	PBX3
			hsa-miR-4260	ASIC1		hsa-miR-5586-3p	STOML3		hsa-miR-1288-3p	ARHGEF6
			hsa-miR-4260	ASIC1		hsa-miR-323b-3p	ZNF260		hsa-miR-30c-2-3p	ESRRA
			hsa-miR-4260	MRVI1		hsa-miR-323b-3p	HNRNPR		hsa-miR-30c-2-3p	CALN1
			hsa-miR-4260	MRVI1		hsa-miR-323b-3p	HNRNPR		hsa-miR-30c-2-3p	ZNF480
			hsa-miR-4260	BRAF		hsa-miR-214-3p	ARHGEF10		hsa-miR-30c-2-3p	TMEM19
			hsa-miR-4771	BMP1		hsa-miR-214-3p	ARHGEF10		hsa-miR-5586-3p	KLK11
			hsa-miR-4771	DCUN1D1		hsa-miR-214-3p	UBN2		hsa-miR-5586-3p	KIF3C
			hsa-miR-4771	DCUN1D1		hsa-miR-214-3p	HEMK1		hsa-miR-5586-3p	KIF3C
			hsa-miR-4771	C5orf24		hsa-miR-214-3p	HEMK1		hsa-miR-5586-3p	MED21
			hsa-miR-4771	ZNF519		hsa-miR-214-3p	UTS2B		hsa-miR-3650	CCBL2
			hsa-miR-4771	SPRY3		hsa-miR-214-3p	HNF4A		hsa-miR-30c-2-3p	MARK2
			hsa-miR-4771	TMLHE		hsa-miR-214-3p	HNF4A		hsa-miR-30c-2-3p	MARK2
			hsa-miR-3936	THRA		hsa-miR-214-3p	SOX11		hsa-miR-30c-2-3p	PRR23A
			hsa-miR-3936	THRA		hsa-miR-214-3p	CIT		hsa-miR-30c-2-3p	ACAN
			hsa-miR-3936	FKBP1C		hsa-miR-214-3p	CIT		hsa-miR-30c-2-3p	KSR2
			hsa-miR-5587-5p	UNC80		hsa-miR-214-3p	CIT		hsa-miR-30c-2-3p	DRAXIN
			hsa-miR-4260	AIF1L		hsa-miR-214-3p	CIT		hsa-miR-30c-2-3p	DRAXIN
			hsa-miR-4260	AIF1L		hsa-miR-214-3p	PPARGC1B		hsa-miR-30c-2-3p	NDUFAF3
			hsa-miR-3936	FKBP1A		hsa-miR-617	EAF1		hsa-miR-30c-2-3p
			hsa-miR-3936	FKBP1A		hsa-miR-617	EML2-AS1		hsa-miR-3650	EMR2
			hsa-miR-5587-5p			hsa-miR-5586-3p	DCAF8		hsa-miR-3650	EMR2
			hsa-miR-4771	CSGALNACT1		hsa-miR-5586-3p	COX15		hsa-miR-3650	RIN3
			hsa-miR-4771	ZNF511		hsa-miR-5586-3p	COX15		hsa-miR-3650	RIN3
			hsa-miR-3936	DNMBP		hsa-miR-323b-3p	PGAP1		hsa-miR-1288-3p	ARID4A
			hsa-miR-3936	DNMBP		hsa-miR-323b-3p	OLFML2B		hsa-miR-1288-3p	ARID4A
			hsa-miR-3936	FIGN		hsa-miR-323b-3p	GOLGA8G		hsa-miR-30c-2-3p	CLIP3
			hsa-miR-5587-5p	SPRED1		hsa-miR-323b-3p	GOLGA8G		hsa-miR-30c-2-3p	CLIP3
			hsa-miR-4260	PPP1R16B		hsa-miR-323b-3p	ARL8B		hsa-miR-30c-2-3p	ABCA2
			hsa-miR-4260	PPP1R16B		hsa-miR-214-3p	CYB561		hsa-miR-30c-2-3p	ABCA2
			hsa-miR-3936	PROX1		hsa-miR-214-3p	CYB561		hsa-miR-30c-2-3p	C2CD2L
			hsa-miR-3936	PROX1		hsa-miR-214-3p	USP10		hsa-miR-30c-2-3p	RHOJ
			hsa-miR-3936	ALPP		hsa-miR-214-3p	USP10		hsa-miR-30c-2-3p	RHOJ
			hsa-miR-5587-5p	2007-09-01		hsa-miR-214-3p	ALG1		hsa-miR-30c-2-3p	FAM182B
			hsa-miR-5587-5p	2007-09-01		hsa-miR-214-3p	ALG1		hsa-miR-30c-2-3p	FAM182B
			hsa-miR-5587-5p	MAP3K4		hsa-miR-214-3p	TTC29		hsa-miR-30c-2-3p	FAM182B
			hsa-miR-5587-5p	MAP3K4		hsa-miR-214-3p	ALG1		hsa-miR-3650	SSFA2
			hsa-miR-5587-5p	HAO1		hsa-miR-214-3p	ALG1		hsa-miR-3650	GOLGA1
			hsa-miR-5587-5p	HAO1		hsa-miR-617	PGAP1		hsa-miR-30c-2-3p	FXN
			hsa-miR-4260	ENPP7		hsa-miR-214-3p	CTNNA1		hsa-miR-30c-2-3p	N4BP2
			hsa-miR-4771	MKLN1		hsa-miR-214-3p	CTNNA1		hsa-miR-30c-2-3p	N4BP2
			hsa-miR-4771	MKLN1		hsa-miR-214-3p	RPSA		hsa-miR-30c-2-3p	USB1
			hsa-miR-4771	QPRT		hsa-miR-214-3p	PER2		hsa-miR-30c-2-3p	USB1
			hsa-miR-4771	QPRT		hsa-miR-214-3p	MFSD10		hsa-miR-30c-2-3p	KIAA0226L
			hsa-miR-3936	SRL		hsa-miR-214-3p	MFSD10		hsa-miR-30c-2-3p	KIAA0226L
			hsa-miR-3936	FZD8		hsa-miR-214-3p	SACS		hsa-miR-30c-2-3p	PTPN18
			hsa-miR-5587-5p	CYFIP2		hsa-miR-214-3p	HBP1		hsa-miR-30c-2-3p	PTPN18
			hsa-miR-5587-5p	CYFIP2		hsa-miR-214-3p	HBP1		hsa-miR-5586-3p	JAM2
			hsa-miR-4260	IRF2BPL		hsa-miR-214-3p	KCTD17		hsa-miR-3650	C9orf89
			hsa-miR-4260	IRF2BPL		hsa-miR-214-3p	KCTD17		hsa-miR-3650	FGF12
			hsa-miR-4260	RAD18		hsa-miR-214-3p	UNC13C		hsa-miR-3650	FGF12
			hsa-miR-4260	RAD18		hsa-miR-214-3p	RPSA		hsa-miR-30c-2-3p	HS6ST2
			hsa-miR-4260	C14orf166B		hsa-miR-214-3p	RPSA		hsa-miR-30c-2-3p	KIF6
			hsa-miR-4260	C14orf166B		hsa-miR-214-3p	OXR1		hsa-miR-3650	PLXNA4
			hsa-miR-4771	POTEM		hsa-miR-214-3p	CLDN23		hsa-miR-30c-2-3p	NKTR
			hsa-miR-4771	ZNF134		hsa-miR-617	GABRP		hsa-miR-30c-2-3p	NKTR
			hsa-miR-3936	JAK3		hsa-miR-617	GABRP		hsa-miR-30c-2-3p	LSM10
			hsa-miR-3936	JAK3		hsa-miR-617	SAE1		hsa-miR-5586-3p	KIAA1324
			hsa-miR-3936	SMARCD1		hsa-miR-617	FAM179B		hsa-miR-5586-3p	KIAA1324
			hsa-miR-3936	SMARCD1		hsa-miR-5586-3p	MAT2A		hsa-miR-5586-3p	COL2A1
			hsa-miR-3936	WARS2		hsa-miR-5586-3p	C14orf164		hsa-miR-3650	ACSM1
			hsa-miR-3936	WARS2		hsa-miR-214-3p	ARID3B		hsa-miR-3650	FBRS
			hsa-miR-5587-5p	MECP2		hsa-miR-214-3p	KIFC3		hsa-miR-30c-2-3p	ATP2B1
			hsa-miR-5587-5p	GNB2L1		hsa-miR-214-3p	PDE5A		hsa-miR-30c-2-3p	ATP2B1
			hsa-miR-5587-5p	MAGT1		hsa-miR-214-3p	REEP1		hsa-miR-30c-2-3p	ATP1B2
			hsa-miR-5587-5p	MAGT1		hsa-miR-214-3p	REEP1		hsa-miR-30c-2-3p	MYRF
			hsa-miR-5587-5p	CERS6		hsa-miR-214-3p	PEG10		hsa-miR-30c-2-3p	MYRF
			hsa-miR-5587-5p	GNB2L1		hsa-miR-214-3p	MTFR1L		hsa-miR-30c-2-3p	RAET1E
			hsa-miR-5587-5p	GNB2L1		hsa-miR-214-3p	MTFR1L		hsa-miR-30c-2-3p	GRK4
			hsa-miR-5587-5p	KIAA1467		hsa-miR-214-3p	DYRK4		hsa-miR-30c-2-3p	GRK4
			hsa-miR-5587-5p	KIAA1467		hsa-miR-214-3p	DYRK4		hsa-miR-30c-2-3p	SH3RF3
			hsa-miR-4260	IGF2BP1		hsa-miR-617	CELF2		hsa-miR-30c-2-3p	ADD2
			hsa-miR-4260	SYN1		hsa-miR-617	CELF2		hsa-miR-30c-2-3p	ADD2
			hsa-miR-4260	SYN1		hsa-miR-214-3p	C1orf95		hsa-miR-30c-2-3p	KCNAB2
			hsa-miR-4260	ACSM1		hsa-miR-214-3p	LYPLA1		hsa-miR-30c-2-3p	KCNAB2
			hsa-miR-4260	PARL		hsa-miR-214-3p	LYPLA1		hsa-miR-30c-2-3p	CREM
			hsa-miR-4260	SLC7A10		hsa-miR-617	UHRF1BP1L		hsa-miR-30c-2-3p	CREM
			hsa-miR-3936	OTUB2		hsa-miR-617	UHRF1BP1L		hsa-miR-5586-3p	POU2F1
			hsa-miR-3936	OTUB2		hsa-miR-5586-3p	HMGB3		hsa-miR-5586-3p	KCTD9
			hsa-miR-5587-5p	CDK8		hsa-miR-5586-3p	HMGB3		hsa-miR-5586-3p	KCTD9
			hsa-miR-5587-5p	KIAA1456		hsa-miR-214-3p	HAS2		hsa-miR-5586-3p	YWHAB
			hsa-miR-5587-5p	AKIRIN1		hsa-miR-214-3p	PURA		hsa-miR-30c-2-3p	CD34
			hsa-miR-5587-5p	POLDIP3		hsa-miR-214-3p	UNG		hsa-miR-30c-2-3p	RBM5
			hsa-miR-5587-5p	POLDIP3		hsa-miR-214-3p	UNG		hsa-miR-30c-2-3p	RBM5
			hsa-miR-5587-5p	C9orf91		hsa-miR-214-3p	AGPAT6		hsa-miR-30c-2-3p	ABHD2
			hsa-miR-4260	NFAM1		hsa-miR-214-3p	TP53TG3D		hsa-miR-30c-2-3p	SFXN1
			hsa-miR-4771	PLD1		hsa-miR-214-3p	TP53TG3D		hsa-miR-30c-2-3p	FGD1
			hsa-miR-4771	PLD1		hsa-miR-214-3p	TP53TG3D		hsa-miR-30c-2-3p	FGD1
			hsa-miR-4771	WWTR1		hsa-miR-214-3p	TP53TG3D		hsa-miR-30c-2-3p	RLIM
			hsa-miR-4771	WWTR1		hsa-miR-214-3p	ARMC4		hsa-miR-30c-2-3p	SP140L
			hsa-miR-4771	HAUS6		hsa-miR-214-3p	ARHGAP18		hsa-miR-30c-2-3p
			hsa-miR-3936	ANKRD52		hsa-miR-617	PIGB		hsa-miR-5586-3p	ITSN2
			hsa-miR-1228-5p	ELN		hsa-miR-617	PIGB		hsa-miR-5586-3p	JMJD1C
			hsa-miR-1228-5p	ELN		hsa-miR-617	UBE3B		hsa-miR-3650	CTLA4
			hsa-miR-5587-5p	RMDN1		hsa-miR-5586-3p	SMC1B		hsa-miR-3650	PDZD2
			hsa-miR-5587-5p	PI4K2B		hsa-miR-5586-3p	SMC1B		hsa-miR-3650	STK39
			hsa-miR-5587-5p	PI4K2B		hsa-miR-5586-3p	LINC03010		hsa-miR-1288-3p	SOGA1
			hsa-miR-5587-5p	ZNF512B		hsa-miR-5586-3p	KRTAP26-1		hsa-miR-30c-2-3p	KDR
			hsa-miR-5587-5p	PI4K2B		hsa-miR-214-3p	SLC9A1		hsa-miR-30c-2-3p	KDR
			hsa-miR-5587-5p	PI4K2B		hsa-miR-214-3p	SLC9A1		hsa-miR-30c-2-3p	ANK1
			hsa-miR-4260	METTL9		hsa-miR-214-3p	ARHGEF40		hsa-miR-30c-2-3p	ANK1
			hsa-miR-4260	TBC1D22B		hsa-miR-214-3p	ZNRF2		hsa-miR-5586-3p	TMEM164
			hsa-miR-4260	TBC1D22B		hsa-miR-214-3p	RASSF4		hsa-miR-1288-3p	DYRK1A
			hsa-miR-4260	PRR22		hsa-miR-214-3p	RASSF4		hsa-miR-30c-2-3p	RPAP1
			hsa-miR-5587-5p	CXCL6		hsa-miR-214-3p	TMEM107		hsa-miR-30c-2-3p	RPAP1
			hsa-miR-5587-5p	CXCL6		hsa-miR-214-3p	CSMD1		hsa-miR-30c-2-3p	TRIM41
			hsa-miR-5587-5p	EAPP		hsa-miR-617	CNR1		hsa-miR-5586-3p	KHSRP
			hsa-miR-5587-5p	PIEZO2		hsa-miR-617	CNR1		hsa-miR-5586-3p	KHSRP
			hsa-miR-5587-5p	FAM73A		hsa-miR-214-3p	ACVR2A		hsa-miR-3650	ZNF791
			hsa-miR-4260	SEMA5B		hsa-miR-214-3p	ACVR2A		hsa-miR-30c-2-3p	APLP1
			hsa-miR-4260	SEMA5B		hsa-miR-214-3p	AKAP12		hsa-miR-30c-2-3p	APLP1
			hsa-miR-4260	C6orf106		hsa-miR-214-3p	CELF2		hsa-miR-30c-2-3p	RALGAPB
			hsa-miR-4260	MAP6		hsa-miR-214-3p	CELF2		hsa-miR-30c-2-3p	SMOC1
			hsa-miR-4771	ARL6IP1		hsa-miR-214-3p	BRPF3		hsa-miR-30c-2-3p	SLC4A5
			hsa-miR-3936	EIF3J		hsa-miR-214-3p	BRPF3		hsa-miR-5586-3p	CSNK1A1
			hsa-miR-3936	EIF3J		hsa-miR-214-3p	TCF7L2		hsa-miR-5586-3p	CSNK1A1
			hsa-miR-3936	TOMM70A		hsa-miR-214-3p	FBXO32		hsa-miR-3650	NPIPB5
			hsa-miR-3936	SF3B1		hsa-miR-5586-3p	PCDHA6		hsa-miR-3650	NPIPB5
			hsa-miR-3936	SF3B1		hsa-miR-5586-3p	PCDHA6		hsa-miR-3650	NPIPB5
			hsa-miR-5587-5p	TMEM2		hsa-miR-5586-3p	TCEAL5		hsa-miR-3650	AK9
			hsa-miR-4260	PATE3		hsa-miR-5586-3p	UBE2D3		hsa-miR-3650	HMGA2-AS1
			hsa-miR-4771	FZD4		hsa-miR-5586-3p	UBE2D3		hsa-miR-1288-3p	SENP5
			hsa-miR-4771	POTEG		hsa-miR-5586-3p	CASC10		hsa-miR-1288-3p	SENP5
			hsa-miR-4771	PTGER3		hsa-miR-323b-3p	C11orf88		hsa-miR-30c-2-3p	IL17RD
			hsa-miR-4771	PTGER3		hsa-miR-214-3p	DET1		hsa-miR-30c-2-3p	MBP
			hsa-miR-4771	TMEM75		hsa-miR-214-3p	DPYSL5		hsa-miR-30c-2-3p	CTXN2
			hsa-miR-3936	LHX9		hsa-miR-214-3p	KCNJ13		hsa-miR-30c-2-3p	CDHR1
			hsa-miR-5587-5p	FADS1		hsa-miR-214-3p	KCNJ13		hsa-miR-30c-2-3p
			hsa-miR-5587-5p	TMED10		hsa-miR-214-3p	DCDC1		hsa-miR-30c-2-3p	AC009113.1
			hsa-miR-5587-5p	FADS1		hsa-miR-214-3p	DCDC1		hsa-miR-5586-3p	LEFTY2
			hsa-miR-4260	TMEM154		hsa-miR-617	WARS		hsa-miR-5586-3p	OGDH
			hsa-miR-4260	NXF1		hsa-miR-214-3p	TMEM101		hsa-miR-5586-3p	OGDH
			hsa-miR-4260	PPP2R5D		hsa-miR-214-3p	TMEM101		hsa-miR-5586-3p	KDM5A
			hsa-miR-4260	PPP2R5D		hsa-miR-214-3p	SYNJ2		hsa-miR-5586-3p	KDM5A
			hsa-miR-4771	BIRC2		hsa-miR-214-3p	SYNJ2		hsa-miR-5586-3p	GIGYF2
			hsa-miR-4771	BIRC2		hsa-miR-214-3p	FUT5		hsa-miR-5586-3p	TRAPPC1
			hsa-miR-4771	WDR19		hsa-miR-214-3p	SPNS3		hsa-miR-3650	LONRF2
			hsa-miR-3936	ARL1		hsa-miR-323b-3p	HNRNPD		hsa-miR-3650	SRCIN1
			hsa-miR-3936	ARL1		hsa-miR-5586-3p	MAP3K20		hsa-miR-3650	SRCIN1
			hsa-miR-3936	PAK2		hsa-miR-5586-3p	MAP3K20		hsa-miR-1288-3p	MAPK1
			hsa-miR-3936	LSM14A		hsa-miR-214-3p	PLEC		hsa-miR-1288-3p	MAPK1
			hsa-miR-3936	CACHD1		hsa-miR-214-3p	FAM189B		hsa-miR-1288-3p	EIF2B3
			hsa-miR-1228-5p	TMEM120B		hsa-miR-214-3p	ABCB10		hsa-miR-1288-3p	EIF2B3
			hsa-miR-5587-5p	UBE2N		hsa-miR-214-3p	RAB3GAP2		hsa-miR-1288-3p	LRRC59
			hsa-miR-5587-5p	CEP120		hsa-miR-214-3p	RAB3GAP2		hsa-miR-1288-3p	LRRC59
			hsa-miR-5587-5p			hsa-miR-214-3p	RAB3GAP2		hsa-miR-1288-3p	PATZ1
			hsa-miR-4260	IGF2R		hsa-miR-214-3p	RAB3GAP2		hsa-miR-1288-3p	PATZ1
			hsa-miR-4260	PLEKHG4B		hsa-miR-214-3p	RTTN		hsa-miR-30c-2-3p	ENTPD3
			hsa-miR-4771	BMI1		hsa-miR-617	SOX11		hsa-miR-30c-2-3p	IFNLR1
			hsa-miR-4771	GOLGB1		hsa-miR-617	CDC42EP3		hsa-miR-30c-2-3p	DOCK8
			hsa-miR-4771	NUFIP2		hsa-miR-617	LRRC36		hsa-miR-30c-2-3p	DOCK8
			hsa-miR-4771	NUFIP2		hsa-miR-5586-3p	RORA		hsa-miR-5586-3p	PLSCR1
			hsa-miR-4771	C2orf71		hsa-miR-5586-3p	RORA		hsa-miR-5586-3p	GINM1
			hsa-miR-4771	SEC31B		hsa-miR-214-3p	CD47		hsa-miR-5586-3p	GINM1
			hsa-miR-4771	SEC31B		hsa-miR-214-3p	PPARGC1A		hsa-miR-30c-2-3p	RGS22
			hsa-miR-4771	RAB18		hsa-miR-214-3p	PPARGC1A		hsa-miR-30c-2-3p	H2AFJ
			hsa-miR-4771	RAB18		hsa-miR-214-3p	PSME4		hsa-miR-30c-2-3p	PBX4
			hsa-miR-1228-5p	SLC6A18		hsa-miR-214-3p	PSME4		hsa-miR-30c-2-3p	PBX4
			hsa-miR-5587-5p	C21orf91		hsa-miR-214-3p	PAK6		hsa-miR-30c-2-3p	ZNF517
			hsa-miR-5587-5p	DNASE1		hsa-miR-214-3p	MAML2		hsa-miR-5586-3p	SSX2B
			hsa-miR-4771	CYHR1		hsa-miR-214-3p	CACNA2D4		hsa-miR-5586-3p	TRIM52
			hsa-miR-3936	FAM3A		hsa-miR-214-3p	PPTC7		hsa-miR-5586-3p	SSX2B
			hsa-miR-3936	FAM3A		hsa-miR-214-3p	MROH7		hsa-miR-1288-3p	XYLB
			hsa-miR-3936	ZNF547		hsa-miR-214-3p	C4orf40		hsa-miR-1288-3p	XYLB
			hsa-miR-1228-5p	HIST1H4E		hsa-miR-617	EVI2A		hsa-miR-30c-2-3p	HOMER1
			hsa-miR-1228-5p	HIST1H4E		hsa-miR-617	EVI2A		hsa-miR-30c-2-3p	ZNF275
			hsa-miR-1228-5p	HIST1H4E		hsa-miR-617	SERAC1		hsa-miR-30c-2-3p	ZNF275
			hsa-miR-1228-5p	HIST1H4E		hsa-miR-617	SERAC1		hsa-miR-30c-2-3p	ADAMTS6
			hsa-miR-1228-5p	HIST1H4E		hsa-miR-617	CMC1		hsa-miR-30c-2-3p	ADAMTS6
			hsa-miR-1228-5p	HIST1H4E		hsa-miR-617	PRKAG2		hsa-miR-30c-2-3p	FNDC3A
			hsa-miR-1228-5p	HIST1H4E		hsa-miR-617	PRKAG2		hsa-miR-30c-2-3p	FNDC3A
			hsa-miR-1228-5p	HIST1H4E		hsa-miR-323b-3p	ZNF572		hsa-miR-30c-2-3p	LRRTM1
			hsa-miR-1228-5p	HIST1H4E		hsa-miR-5586-3p	DDX3Y		hsa-miR-30c-2-3p	FSTL4
			hsa-miR-1228-5p	HIST1H4E		hsa-miR-5586-3p	DDX3Y		hsa-miR-30c-2-3p	FSTL4
			hsa-miR-1228-5p	HIST1H4E		hsa-miR-5586-3p	KSR2		hsa-miR-5586-3p	SNX6
			hsa-miR-1228-5p	SLC34A2		hsa-miR-323b-3p	PSMD11		hsa-miR-3650	CD59
			hsa-miR-1228-5p	HIST1H4E		hsa-miR-323b-3p	PSMD11		hsa-miR-3650	CD59
			hsa-miR-1228-5p	HIST1H4E		hsa-miR-323b-3p	LCOR		hsa-miR-1288-3p	GALNT5
			hsa-miR-1228-5p	HIST1H4E		hsa-miR-214-3p	CSPG5		hsa-miR-1288-3p	USP37
			hsa-miR-5587-5p	NAA15		hsa-miR-214-3p	CSPG5		hsa-miR-1288-3p	CNOT6L
			hsa-miR-5587-5p	ANK3		hsa-miR-214-3p	C16orf72		hsa-miR-30c-2-3p	REV3L
			hsa-miR-4260	RAB3B		hsa-miR-214-3p	KIFC2		hsa-miR-30c-2-3p	REV3L
			hsa-miR-4260	KRTAP5-7		hsa-miR-214-3p	KLC2		hsa-miR-30c-2-3p	PDXDC1
			hsa-miR-4771	RAB21		hsa-miR-214-3p	TSEN2		hsa-miR-30c-2-3p	TMEM104
			hsa-miR-4771	RAB21		hsa-miR-214-3p	KIAA0226		hsa-miR-30c-2-3p	TMEM104
			hsa-miR-4771	RAB9B		hsa-miR-214-3p	TAOK3		hsa-miR-30c-2-3p	NUCKS1
			hsa-miR-4771	RAB9B		hsa-miR-617	KLHDC10		hsa-miR-30c-2-3p	NUCKS1
			hsa-miR-3936	CLK3		hsa-miR-617	KLHDC10		hsa-miR-30c-2-3p	AGPAT6
			hsa-miR-1228-5p	AL161645.1		hsa-miR-214-3p	STAT3		hsa-miR-30c-2-3p	PDXDC1
			hsa-miR-4771	CPPED1		hsa-miR-214-3p	BNIP2		hsa-miR-5586-3p	GRIA3
			hsa-miR-4771	CPPED1		hsa-miR-214-3p	GOLGB1		hsa-miR-5586-3p	GRIA3
			hsa-miR-4771	THADA		hsa-miR-214-3p	RAB6A		hsa-miR-3650	MRPS25
			hsa-miR-4771	THADA		hsa-miR-214-3p	USP9X		hsa-miR-3650	C1orf95
			hsa-miR-3936	ABCG2		hsa-miR-214-3p	USP9X		hsa-miR-1288-3p	PAK7
			hsa-miR-3936	ABCG2		hsa-miR-214-3p	WDR7		hsa-miR-1288-3p	PAK7
			hsa-miR-3936	NR4A3		hsa-miR-214-3p	WDR7		hsa-miR-30c-2-3p	L1CAM
			hsa-miR-3936	NR4A3		hsa-miR-214-3p	RAB6A		hsa-miR-30c-2-3p	MAP1LC3B
			hsa-miR-3936	ZFR		hsa-miR-617	PSMD12		hsa-miR-30c-2-3p	TMPRSS12
			hsa-miR-3936	ZFR		hsa-miR-5586-3p	SUB1		hsa-miR-30c-2-3p	PRR23C
			hsa-miR-3936	ZNF677		hsa-miR-5586-3p	SUB1		hsa-miR-5586-3p	NPR3
			hsa-miR-5587-5p	HES6		hsa-miR-323b-3p	DCTN2		hsa-miR-5586-3p	NPR3
			hsa-miR-5587-5p	VPS37A		hsa-miR-5586-3p	FAM60A		hsa-miR-5586-3p	KLHDC8A
			hsa-miR-4260	DUSP5		hsa-miR-214-3p	AK4		hsa-miR-3650	SNW1
			hsa-miR-4260	ACSL6		hsa-miR-214-3p	ARL2		hsa-miR-3650	SNW1
			hsa-miR-4260	PSMG4		hsa-miR-214-3p	DCUN1D1		hsa-miR-1288-3p	APLP1
			hsa-miR-4771	G3BP2		hsa-miR-214-3p	DCUN1D1		hsa-miR-1288-3p	APLP1
			hsa-miR-4771	ZFHX2		hsa-miR-214-3p	TPCN2		hsa-miR-30c-2-3p	UBQLN1
			hsa-miR-4771	HS3ST4		hsa-miR-214-3p	AK4		hsa-miR-30c-2-3p	WBSCR17
			hsa-miR-3936	LRP6		hsa-miR-214-3p	RAP1GAP2		hsa-miR-5586-3p	KHNYN
			hsa-miR-3936	LRP6		hsa-miR-214-3p	KIR2DL3		hsa-miR-5586-3p	KHNYN
			hsa-miR-3936	RAB27B		hsa-miR-214-3p	KIR2DL3		hsa-miR-30c-2-3p	GLMN
			hsa-miR-3936	RAB27B		hsa-miR-5586-3p	RABGAP1L		hsa-miR-30c-2-3p	ZNF800
			hsa-miR-5587-5p	MAP2K3		hsa-miR-214-3p	SLC16A10		hsa-miR-30c-2-3p	ZNF800
			hsa-miR-5587-5p	MAP2K3		hsa-miR-214-3p	SLC16A10		hsa-miR-5586-3p	DPF2
			hsa-miR-5587-5p	MAP2K3		hsa-miR-214-3p	EIF4G1		hsa-miR-5586-3p	CES3
			hsa-miR-5587-5p	MAP2K3		hsa-miR-214-3p	EIF4G1		hsa-miR-5586-3p	UBASH3B
			hsa-miR-4260	LFNG		hsa-miR-214-3p	SNX11		hsa-miR-5586-3p	MLF1
			hsa-miR-4260	LFNG		hsa-miR-214-3p	SNX11		hsa-miR-5586-3p	C12orf39
			hsa-miR-4771	KIAA1704		hsa-miR-214-3p	KCMF1		hsa-miR-3650	ZNF480
			hsa-miR-4771	KIAA1704		hsa-miR-617	PDGFRL		hsa-miR-1288-3p
			hsa-miR-4771	CCL4L1		hsa-miR-617	PDGFRL		hsa-miR-30c-2-3p	GDI1
			hsa-miR-4771	CCL4L1		hsa-miR-617	ALS2		hsa-miR-3650	GDF11
			hsa-miR-3936	POLQ		hsa-miR-617	ALS2		hsa-miR-1288-3p	TAB2
			hsa-miR-3936	POLQ		hsa-miR-617	SLC25A48		hsa-miR-1288-3p	TAB2
			hsa-miR-3936	DNAJB5		hsa-miR-617	METTL8		hsa-miR-1288-3p	BHLHE22
			hsa-miR-3936	ZNF592		hsa-miR-617	METTL8		hsa-miR-30c-2-3p	EIF4EBP2
			hsa-miR-5587-5p	GIT1		hsa-miR-5586-3p	DPP10		hsa-miR-30c-2-3p	KCNC1
			hsa-miR-5587-5p	GIT1		hsa-miR-5586-3p	PLCL1		hsa-miR-30c-2-3p	CCDC141
			hsa-miR-5587-5p	GABRR1		hsa-miR-5586-3p	PLCL1		hsa-miR-30c-2-3p	CHRNA3
			hsa-miR-4260	CREG1		hsa-miR-323b-3p	AP3S1		hsa-miR-30c-2-3p	CHRNA3
			hsa-miR-4260	TMEM184B		hsa-miR-323b-3p	SMC6		hsa-miR-5586-3p	IPO8
			hsa-miR-4260	ZSCAN2		hsa-miR-5586-3p	CSMD3		hsa-miR-5586-3p	CHRNB2
			hsa-miR-4771	C17orf51		hsa-miR-323b-3p	TLK1		hsa-miR-1288-3p	AC009113.1
			hsa-miR-4771	ZNF24		hsa-miR-214-3p	MITF		hsa-miR-30c-2-3p	VAPA
			hsa-miR-3936	GABPB1		hsa-miR-214-3p	FAM122A		hsa-miR-30c-2-3p	VAPA
			hsa-miR-3936	GABPB1		hsa-miR-214-3p	MYLK		hsa-miR-30c-2-3p	PSME3
			hsa-miR-3936	LONRF2		hsa-miR-214-3p	MYLK		hsa-miR-30c-2-3p	DBNL
			hsa-miR-3936	NRARP		hsa-miR-214-3p	PELP1		hsa-miR-30c-2-3p	GRPEL2
			hsa-miR-1228-5p	RHO		hsa-miR-214-3p	LPCAT1		hsa-miR-3650	SERBP1
			hsa-miR-5587-5p	PDSS2		hsa-miR-214-3p	MFSD9		hsa-miR-3650	RLIM
			hsa-miR-5587-5p	FAM53C		hsa-miR-214-3p	ZNF142		hsa-miR-1288-3p	SOX6
			hsa-miR-5587-5p	FAM53C		hsa-miR-214-3p	ZNF142		hsa-miR-1288-3p	SOX6
			hsa-miR-4260	BMP2K		hsa-miR-617	SIRT1		hsa-miR-1288-3p	SLC38A7
			hsa-miR-4260	SLC25A24		hsa-miR-617	SIRT1		hsa-miR-1288-3p	SLC38A7
			hsa-miR-4260	SLC25A24		hsa-miR-617	FAM134A		hsa-miR-30c-2-3p	MOBP
			hsa-miR-4260	CCDC73		hsa-miR-617	NPNT		hsa-miR-30c-2-3p	CNOT8
			hsa-miR-4771	DICER1		hsa-miR-617	BEND4		hsa-miR-30c-2-3p	LYRM7
			hsa-miR-4771	DICER1		hsa-miR-214-3p	TRAF3		hsa-miR-30c-2-3p	MED12L
			hsa-miR-4771	EFHD1		hsa-miR-214-3p	YWHAQ		hsa-miR-5586-3p	TRAF3
			hsa-miR-4771	EFHD1		hsa-miR-214-3p	MLXIP		hsa-miR-5586-3p	ZC3H15
			hsa-miR-4771	RGS7BP		hsa-miR-214-3p	RYBP		hsa-miR-5586-3p	ZC3H15
			hsa-miR-3936	KANK1		hsa-miR-214-3p	PQLC1		hsa-miR-5586-3p	RBM33
			hsa-miR-3936	KANK1		hsa-miR-214-3p	PQLC1		hsa-miR-30c-2-3p	C2orf48
			hsa-miR-3936	DDB2		hsa-miR-214-3p	PPP1R12B		hsa-miR-30c-2-3p	FSHB
			hsa-miR-3936	MANEA		hsa-miR-214-3p	PPP1R12B		hsa-miR-5586-3p	IGF1R
			hsa-miR-5587-5p	DMTF1		hsa-miR-214-3p	ALS2CL		hsa-miR-5586-3p	MAP3K10
			hsa-miR-5587-5p	UBLCP1		hsa-miR-214-3p	SLC23A2		hsa-miR-5586-3p	ZMIZ1
			hsa-miR-4260	CD5L		hsa-miR-214-3p	SLC23A2		hsa-miR-5586-3p	ZMIZ1
			hsa-miR-4260	CD5L		hsa-miR-214-3p	USP30		hsa-miR-5586-3p	ACRBP
			hsa-miR-3936	ADRA1D		hsa-miR-617	PDE4A		hsa-miR-5586-3p	ACRBP
			hsa-miR-5587-5p	KIAA0907		hsa-miR-617	PDE4A		hsa-miR-3650	CLIP2
			hsa-miR-5587-5p	SLC26A5		hsa-miR-5586-3p	TMEM38B		hsa-miR-3650	CLIP2
			hsa-miR-5587-5p	DAB1		hsa-miR-5586-3p	TMEM38B		hsa-miR-1288-3p	NEK3
			hsa-miR-5587-5p	AC009113.1		hsa-miR-5586-3p	ANO3		hsa-miR-1288-3p	ALMS1
			hsa-miR-4260	TSKU		hsa-miR-5586-3p	CHEK2		hsa-miR-1288-3p	ALMS1
			hsa-miR-5587-5p	AGL		hsa-miR-323b-3p	STMN1		hsa-miR-1288-3p	YTHDC1
			hsa-miR-5587-5p	IL11RA		hsa-miR-323b-3p	STMN1		hsa-miR-1288-3p	YTHDC1
			hsa-miR-4260	MYCT1		hsa-miR-323b-3p	ZBTB38		hsa-miR-30c-2-3p	ERVMER34-1
			hsa-miR-4260	MYCT1		hsa-miR-5586-3p	MTMR4		hsa-miR-3650	COL4A1
			hsa-miR-4771	KCNE1L		hsa-miR-5586-3p	MTMR4		hsa-miR-3650	CALU
			hsa-miR-4771	PIP4K2C		hsa-miR-5586-3p	FAM46A		hsa-miR-3650	CALU
			hsa-miR-3936	SPSB1		hsa-miR-5586-3p	FAM46A		hsa-miR-3650	HSPB2-C11orf52
			hsa-miR-3936	WIPF3		hsa-miR-5586-3p	SPTSSA		hsa-miR-3650	HSPB2-C11orf52
			hsa-miR-3936	WIPF3		hsa-miR-214-3p	KCNMB4		hsa-miR-3650	CHURC1-FNTB
			hsa-miR-5587-5p	SLC9A5		hsa-miR-214-3p	PTCD3		hsa-miR-3650	CHURC1-FNTB
			hsa-miR-4260	KCNC4		hsa-miR-214-3p	KIAA1841		hsa-miR-1288-3p	MYO1B
			hsa-miR-4260	KCNC4		hsa-miR-214-3p	PCBD2		hsa-miR-1288-3p	MYO1B
			hsa-miR-4260	SSH2		hsa-miR-214-3p			hsa-miR-1288-3p	RAB3B
			hsa-miR-4771	GK		hsa-miR-617	SPICE1		hsa-miR-30c-2-3p	AKAP11
			hsa-miR-4771	UTRN		hsa-miR-214-3p	CRIP2		hsa-miR-30c-2-3p	AKAP11
			hsa-miR-3936	TPH1		hsa-miR-214-3p	TERT		hsa-miR-30c-2-3p	ACOT11
			hsa-miR-5587-5p	TXNRD1		hsa-miR-214-3p	ARL4C		hsa-miR-30c-2-3p	LRRC59
			hsa-miR-5587-5p	USP51		hsa-miR-214-3p	PTPRT		hsa-miR-30c-2-3p	LRRC59
			hsa-miR-5587-5p	PAGE1		hsa-miR-214-3p	FAM110D		hsa-miR-30c-2-3p	STOX2
			hsa-miR-5587-5p	PAGE1		hsa-miR-617	RPE		hsa-miR-30c-2-3p	TRIML2
			hsa-miR-4260	DAGLA		hsa-miR-617	SCN3B		hsa-miR-30c-2-3p	LL22NC03-63E9.3
			hsa-miR-4771	ST18		hsa-miR-617	RPE		hsa-miR-5586-3p	CYP19A1
			hsa-miR-3936	SLITRK1		hsa-miR-617	TRNP1		hsa-miR-5586-3p	PPP1R3C
			hsa-miR-3936	NONO		hsa-miR-617	EDAR		hsa-miR-5586-3p	PPP1R3C
			hsa-miR-3936	LRRFIP2		hsa-miR-323b-3p	MAML2		hsa-miR-5586-3p	SAMD5
			hsa-miR-3936	LRRFIP2		hsa-miR-5586-3p	TAF9		hsa-miR-5586-3p	VIL1
			hsa-miR-5587-5p	FAM78B		hsa-miR-5586-3p	TAF9		hsa-miR-5586-3p	VIL1
			hsa-miR-5587-5p	ADAM11		hsa-miR-5586-3p	C3orf52		hsa-miR-5586-3p	CSMD1
			hsa-miR-5587-5p	ADAM11		hsa-miR-5586-3p	C3orf52		hsa-miR-3650	ADAL
			hsa-miR-5587-5p	ZNF69		hsa-miR-323b-3p	PTAR1		hsa-miR-1288-3p	LRRC58
			hsa-miR-5587-5p	CCDC159		hsa-miR-323b-3p	FAM222B		hsa-miR-1288-3p	PANX2
			hsa-miR-4260	POU2F2		hsa-miR-214-3p	MAP3K12		hsa-miR-1288-3p	PANX2
			hsa-miR-4260	POU2F2		hsa-miR-214-3p	ST6GALNAC1		hsa-miR-1288-3p	PHC1
			hsa-miR-4771	LDLRAP1		hsa-miR-214-3p	ST6GALNAC1		hsa-miR-1288-3p	PHC1
			hsa-miR-4771	KIR3DL2		hsa-miR-214-3p	FAM134A		hsa-miR-1288-3p	ATP8B4
			hsa-miR-4771	DNAJA4		hsa-miR-214-3p	SLC25A22		hsa-miR-1288-3p	ATP8B4
			hsa-miR-4771	KIR3DL2		hsa-miR-214-3p	SLC25A29		hsa-miR-30c-2-3p	RNPEPL1
			hsa-miR-4771	NIPAL3		hsa-miR-214-3p	TEP1		hsa-miR-30c-2-3p	TXNRD2
			hsa-miR-4771	NIPAL3		hsa-miR-214-3p	TRIM66		hsa-miR-30c-2-3p	C19orf54
			hsa-miR-3936	CACNB4		hsa-miR-214-3p	CTAGE1		hsa-miR-30c-2-3p	COL11A2
			hsa-miR-3936	FZD4		hsa-miR-617	EEA1		hsa-miR-30c-2-3p	ALS2CL
			hsa-miR-5587-5p	TGDS		hsa-miR-617	EEA1		hsa-miR-30c-2-3p	MCHR1
			hsa-miR-5587-5p	TGDS		hsa-miR-617	RERG		hsa-miR-30c-2-3p	MCHR1
			hsa-miR-5587-5p	RBFOX2		hsa-miR-617	FPR3		hsa-miR-5586-3p	CNIH4
			hsa-miR-5587-5p	RBFOX2		hsa-miR-617	PLD6		hsa-miR-1288-3p	DAZ2
			hsa-miR-5587-5p	USP53		hsa-miR-5586-3p	NFIB		hsa-miR-1288-3p	DAZ2
			hsa-miR-5587-5p	SLC19A3		hsa-miR-214-3p	ZFYVE26		hsa-miR-30c-2-3p	LRP1
			hsa-miR-5587-5p	PAM		hsa-miR-214-3p	ZFYVE26		hsa-miR-30c-2-3p	LRP1
			hsa-miR-4260	SOS1		hsa-miR-214-3p	C22orf29		hsa-miR-30c-2-3p	SLC29A4
			hsa-miR-4260	SOS1		hsa-miR-214-3p	IL17RC		hsa-miR-30c-2-3p	SAMD12
			hsa-miR-4771	TMEM159		hsa-miR-214-3p	BCL9L		hsa-miR-30c-2-3p	SRGAP3
			hsa-miR-4771	TMEM159		hsa-miR-214-3p	HECTD4		hsa-miR-30c-2-3p	CHTF8
			hsa-miR-3936	CLIP3		hsa-miR-214-3p	SLC8A1		hsa-miR-30c-2-3p	ZNF596
			hsa-miR-3936	CLIP3		hsa-miR-214-3p	NPAS3		hsa-miR-3650	TBX6
			hsa-miR-3936	SPTY2D1		hsa-miR-617	CDH8		hsa-miR-30c-2-3p	SNAI1
			hsa-miR-1228-5p	MC1R		hsa-miR-5586-3p	PUS7L		hsa-miR-30c-2-3p	SNAI1
			hsa-miR-5587-5p	ELOVL4		hsa-miR-214-3p	PRKRIR		hsa-miR-30c-2-3p	RSL1D1
			hsa-miR-5587-5p	ELOVL4		hsa-miR-214-3p	MTMR4		hsa-miR-30c-2-3p	PIANP
			hsa-miR-5587-5p	PUM2		hsa-miR-214-3p	MTMR4		hsa-miR-3650	ZNF618
			hsa-miR-5587-5p	PUM2		hsa-miR-214-3p	UBE2O		hsa-miR-1288-3p	CHRM3
			hsa-miR-5587-5p	SHPRH		hsa-miR-214-3p	E2F8		hsa-miR-1288-3p	GPR65
			hsa-miR-5587-5p	ZBTB40		hsa-miR-214-3p	EPT1		hsa-miR-1288-3p	FBXO40
			hsa-miR-5587-5p	MC1R		hsa-miR-214-3p	RUNDC3B		hsa-miR-30c-2-3p	PTPN9
			hsa-miR-4260	MECP2		hsa-miR-214-3p	RUNDC3B		hsa-miR-30c-2-3p	PCYT2
			hsa-miR-4260	RORA		hsa-miR-214-3p	C6orf136		hsa-miR-30c-2-3p	EHMT1
			hsa-miR-4260	RORA		hsa-miR-214-3p			hsa-miR-30c-2-3p	ZNF142
			hsa-miR-4260	RBM5		hsa-miR-214-3p			hsa-miR-30c-2-3p	ZNF142
			hsa-miR-4260	RBM5		hsa-miR-617	TNKS		hsa-miR-30c-2-3p	GNL1
			hsa-miR-4260	HTR5A-AS1		hsa-miR-214-3p	FAM203A		hsa-miR-5586-3p	DDAH1
			hsa-miR-4771	PIM2		hsa-miR-214-3p	DOLPP1		hsa-miR-3650	ROR1
			hsa-miR-4771	PIM2		hsa-miR-214-3p	C22orf39		hsa-miR-3650	GALNT16
			hsa-miR-3936	PDGFRB		hsa-miR-214-3p	PTPRN		hsa-miR-3650	GALNT16
			hsa-miR-3936	PDGFRB		hsa-miR-214-3p	PTPRN		hsa-miR-1288-3p	LPCAT1
			hsa-miR-5587-5p	GNAI1		hsa-miR-214-3p	FAM203A		hsa-miR-1288-3p	C11orf80
			hsa-miR-5587-5p	GNAI1		hsa-miR-214-3p	RPUSD1		hsa-miR-1288-3p	GBAS
			hsa-miR-5587-5p	PADI1		hsa-miR-214-3p	RPUSD1		hsa-miR-30c-2-3p	EPOR
			hsa-miR-4260	ADAR		hsa-miR-617	PRKCE		hsa-miR-30c-2-3p	HIF3A
			hsa-miR-4260	CHRM3		hsa-miR-617	BMP5		hsa-miR-30c-2-3p	HIF3A
			hsa-miR-4771	VSNL1		hsa-miR-617	BMP5		hsa-miR-30c-2-3p	CDH23
			hsa-miR-4771	FZD3		hsa-miR-323b-3p	DYRK3		hsa-miR-30c-2-3p	CDH23
			hsa-miR-4771	FZD3		hsa-miR-323b-3p	NT5DC4		hsa-miR-30c-2-3p	CDH23
			hsa-miR-5587-5p	PTEN		hsa-miR-323b-3p	MBNL1		hsa-miR-30c-2-3p	CDH23
			hsa-miR-5587-5p	SRXN1		hsa-miR-323b-3p	TMEM167A		hsa-miR-5586-3p	GCLC
			hsa-miR-4260	BTK		hsa-miR-323b-3p	MAMDC2		hsa-miR-5586-3p	GCLC
			hsa-miR-4260	BTK		hsa-miR-214-3p	ATP8B3		hsa-miR-3650	SP4
			hsa-miR-4260	TUBB3		hsa-miR-214-3p	MECOM		hsa-miR-3650	SP4
			hsa-miR-3936	EPHA4		hsa-miR-214-3p	MECOM		hsa-miR-1288-3p	ADGB
			hsa-miR-3936	EPHA4		hsa-miR-214-3p	DEFB119		hsa-miR-1288-3p	ADGB
			hsa-miR-5587-5p	CNPY2		hsa-miR-214-3p			hsa-miR-1288-3p	MUC12
			hsa-miR-4260	MOB3B		hsa-miR-214-3p			hsa-miR-30c-2-3p	ATP6V1C1
			hsa-miR-4260	MOB3B		hsa-miR-214-3p			hsa-miR-30c-2-3p	EGFLAM
			hsa-miR-4771	PPP2R5A		hsa-miR-214-3p			hsa-miR-30c-2-3p	PCBP2
			hsa-miR-4771	PPP2R5A		hsa-miR-214-3p	MAP3K21		hsa-miR-30c-2-3p	RIN3
			hsa-miR-4771	DCAF12		hsa-miR-617	WHSC1L1		hsa-miR-30c-2-3p	RIN3
			hsa-miR-4771	MREG		hsa-miR-617	ZNF436		hsa-miR-30c-2-3p	SIAH3
			hsa-miR-4771	MREG		hsa-miR-617	ZNF436		hsa-miR-5586-3p
			hsa-miR-4771	LGI3		hsa-miR-5586-3p	MAGEA6		hsa-miR-3650	TSG101
			hsa-miR-3936	HHLA1		hsa-miR-214-3p	ZNF264		hsa-miR-3650	TSG101
			hsa-miR-3936	CWC25		hsa-miR-214-3p	ZNF264		hsa-miR-3650	DNM1
			hsa-miR-3936	CWC25		hsa-miR-214-3p	VASH1		hsa-miR-3650	DNM1
			hsa-miR-5587-5p	POLR1D		hsa-miR-214-3p	VASH1		hsa-miR-1288-3p	SMC6
			hsa-miR-5587-5p	TBCE		hsa-miR-214-3p	ATAD2B		hsa-miR-30c-2-3p	UBE2D2
			hsa-miR-5587-5p	TBCE		hsa-miR-214-3p	ATAD2B		hsa-miR-30c-2-3p	NFAT5
			hsa-miR-5587-5p	HELB		hsa-miR-214-3p	AHDC1		hsa-miR-30c-2-3p	NFAT5
			hsa-miR-5587-5p	HELB		hsa-miR-214-3p	AHDC1		hsa-miR-30c-2-3p	MALT1
			hsa-miR-4260	ONECUT2		hsa-miR-214-3p	ABCC6		hsa-miR-30c-2-3p	RBP4
			hsa-miR-4260	ONECUT2		hsa-miR-214-3p	ABCC6		hsa-miR-30c-2-3p	KIAA0556
			hsa-miR-4260	GRAMD1A		hsa-miR-214-3p	PID1		hsa-miR-30c-2-3p	KIAA0556
			hsa-miR-4260	GRAMD1A		hsa-miR-214-3p	LRRC14		hsa-miR-30c-2-3p	C7orf41
			hsa-miR-4260	TRIM11		hsa-miR-214-3p	TTC38		hsa-miR-30c-2-3p	AP000974.1
			hsa-miR-4260	GPC1-AS1		hsa-miR-214-3p	TTC38		hsa-miR-5586-3p	PSME3
			hsa-miR-4771	FAIM		hsa-miR-5586-3p	CSNK1G3		hsa-miR-5586-3p	SPN
			hsa-miR-3936	TSPAN8		hsa-miR-214-3p	MN1		hsa-miR-3650	GBP3
			hsa-miR-3936	TSPAN8		hsa-miR-214-3p	DCTN4		hsa-miR-3650	GBP3
			hsa-miR-3936	DACH2		hsa-miR-214-3p			hsa-miR-1288-3p	DICER1
			hsa-miR-3936	DACH2		hsa-miR-5586-3p	HELZ2		hsa-miR-1288-3p	DICER1
			hsa-miR-5587-5p	AK2		hsa-miR-323b-3p	LPL		hsa-miR-1288-3p	TUBGCP6
			hsa-miR-5587-5p	AK2		hsa-miR-5586-3p	SPRYD7		hsa-miR-1288-3p	TUBGCP6
			hsa-miR-5587-5p	EYA1		hsa-miR-5586-3p	SPRYD7		hsa-miR-30c-2-3p	COL4A2
			hsa-miR-5587-5p	EYA1		hsa-miR-214-3p	SEMA5A		hsa-miR-30c-2-3p	RCC1
			hsa-miR-5587-5p	COLGALT2		hsa-miR-214-3p	SEMA5A		hsa-miR-30c-2-3p	DIS3
			hsa-miR-5587-5p	NTN4		hsa-miR-214-3p	SOGA1		hsa-miR-30c-2-3p	DIS3
			hsa-miR-5587-5p	NTN4		hsa-miR-214-3p	FAM122B		hsa-miR-30c-2-3p	TNRC6B
			hsa-miR-5587-5p	TOP3A		hsa-miR-214-3p	IFT43		hsa-miR-30c-2-3p	TNRC6B
			hsa-miR-5587-5p	HAPLN4		hsa-miR-214-3p	IFT43		hsa-miR-30c-2-3p	ZNF629
			hsa-miR-5587-5p	BEND2		hsa-miR-214-3p	HOPX		hsa-miR-30c-2-3p	ZNF629
			hsa-miR-5587-5p			hsa-miR-214-3p	HR		hsa-miR-30c-2-3p	ST3GAL4
			hsa-miR-4260	KAT2A		hsa-miR-214-3p	MYCBPAP		hsa-miR-30c-2-3p	ST3GAL4
			hsa-miR-4260	KAT2A		hsa-miR-617	VEZT		hsa-miR-30c-2-3p	CNKSR1
			hsa-miR-4260	PSD4		hsa-miR-617	VEZT		hsa-miR-30c-2-3p	ZNF277
			hsa-miR-4260	PSD4		hsa-miR-617	UBR7		hsa-miR-5586-3p	EPB41
			hsa-miR-4260	AMDHD1		hsa-miR-617	UBR7		hsa-miR-5586-3p	MCM9
			hsa-miR-4260	FAM180B		hsa-miR-617	SMURF2		hsa-miR-5586-3p	MCM9
			hsa-miR-4260	MLST8		hsa-miR-617	SMURF2		hsa-miR-5586-3p	FAM45A
			hsa-miR-4260	DYRK4		hsa-miR-617	TMEM56		hsa-miR-5586-3p	FAM45A
			hsa-miR-4260	DYRK4		hsa-miR-5586-3p	AR		hsa-miR-5586-3p	STRN4
			hsa-miR-4260	C9orf171		hsa-miR-214-3p	LIMK2		hsa-miR-5586-3p	STRN4
			hsa-miR-4260	AL645730.2		hsa-miR-214-3p	NBPF24		hsa-miR-5586-3p	MAST3
			hsa-miR-4771	INPP5D		hsa-miR-214-3p	EML2		hsa-miR-5586-3p	MAST3
			hsa-miR-3936	PPAN-P2RY11		hsa-miR-214-3p	EML2		hsa-miR-3650	GFRA2
			hsa-miR-3936	TCIRG1		hsa-miR-214-3p	KIAA1614		hsa-miR-3650	ZNF570
			hsa-miR-3936	TCIRG1		hsa-miR-617	NXPE4		hsa-miR-30c-2-3p	NDST1
			hsa-miR-1228-5p	DGKZ		hsa-miR-617	MYNN		hsa-miR-30c-2-3p	NDST1
			hsa-miR-5587-5p	TCF12		hsa-miR-617	MYNN		hsa-miR-30c-2-3p	PLXNA2
			hsa-miR-5587-5p	MURC		hsa-miR-617	NBPF9		hsa-miR-30c-2-3p	PLXNA2
			hsa-miR-4260	MYEF2		hsa-miR-617	NBPF9		hsa-miR-30c-2-3p	UBXN11
			hsa-miR-4260	MYEF2		hsa-miR-617	NBPF9		hsa-miR-5586-3p	ZNF141
			hsa-miR-4260	COL27A1		hsa-miR-323b-3p	SENP6		hsa-miR-5586-3p	LY6K
			hsa-miR-4260	TSPY3		hsa-miR-323b-3p	SENP6		hsa-miR-5586-3p	UBR3
			hsa-miR-4260	TSPY3		hsa-miR-5586-3p	LECT2		hsa-miR-5586-3p	SHISA9
			hsa-miR-4260	TSPY3		hsa-miR-323b-3p	KPNA3		hsa-miR-3650	NOVA1
			hsa-miR-4771	TMEM154		hsa-miR-323b-3p	KPNA3		hsa-miR-3650	CEND1
			hsa-miR-3936	REST		hsa-miR-214-3p	CEP85		hsa-miR-3650	PEG10
			hsa-miR-3936	REST		hsa-miR-214-3p	IL4R		hsa-miR-3650
			hsa-miR-3936	GNB1		hsa-miR-214-3p	IL4R		hsa-miR-30c-2-3p	RQCD1
			hsa-miR-3936	GNB1		hsa-miR-214-3p	GPR6		hsa-miR-30c-2-3p	MLEC
			hsa-miR-3936	UBALD1		hsa-miR-214-3p	TMEM115		hsa-miR-30c-2-3p	MLEC
			hsa-miR-1228-5p	DUSP13		hsa-miR-214-3p	TMEM115		hsa-miR-30c-2-3p	PRPF40A
			hsa-miR-1228-5p	DUSP13		hsa-miR-214-3p	ICOSLG		hsa-miR-30c-2-3p	WDR19
			hsa-miR-5587-5p	CRTC3		hsa-miR-214-3p	NMT1		hsa-miR-30c-2-3p	SHISA2
			hsa-miR-4260	DENND1B		hsa-miR-214-3p	TMEM241		hsa-miR-5586-3p	NTRK3
			hsa-miR-4260	BEND7		hsa-miR-214-3p	POU4F2		hsa-miR-5586-3p	PAPD7
			hsa-miR-4260	FBXO16		hsa-miR-214-3p	PAX7		hsa-miR-5586-3p	PAPD7
			hsa-miR-3936	CPEB2		hsa-miR-214-3p	PAX7		hsa-miR-5586-3p	IGDCC4
			hsa-miR-3936	DCTN1		hsa-miR-214-3p	PLSCR4		hsa-miR-5586-3p	IGDCC4
			hsa-miR-3936	TFDP3		hsa-miR-214-3p	PLSCR4		hsa-miR-3650
			hsa-miR-1228-5p	2001-09-01		hsa-miR-214-3p	SEC14L4		hsa-miR-3650
			hsa-miR-1228-5p	EP400NL		hsa-miR-214-3p	CCDC144NL		hsa-miR-3650
			hsa-miR-5587-5p			hsa-miR-214-3p	ITPR3		hsa-miR-1288-3p	FCHSD1
			hsa-miR-4260	LY6E		hsa-miR-214-3p	ITPR3		hsa-miR-1288-3p	AL353791.1
			hsa-miR-4260	FOXP2		hsa-miR-5586-3p	LMBR1L		hsa-miR-30c-2-3p	KIAA1598
			hsa-miR-4260	FOXP2		hsa-miR-323b-3p	CRYZL1		hsa-miR-30c-2-3p	GLI2
			hsa-miR-4771	CDK19		hsa-miR-5586-3p	SPRED1		hsa-miR-30c-2-3p	GLI2
			hsa-miR-4771	AP000974.1		hsa-miR-323b-3p	RORA		hsa-miR-30c-2-3p	PTPN5
			hsa-miR-3936	CTNND1		hsa-miR-323b-3p	RORA		hsa-miR-30c-2-3p	PTPN5
			hsa-miR-3936	ZNF451		hsa-miR-323b-3p	TTC5		hsa-miR-30c-2-3p	PIWIL2
			hsa-miR-3936	ZNF451		hsa-miR-214-3p	CBFA2T2		hsa-miR-5586-3p	APC
			hsa-miR-3936	C6orf25		hsa-miR-214-3p	CBFA2T2		hsa-miR-5586-3p	MAP3K3
			hsa-miR-3936	TRIM66		hsa-miR-214-3p	FAM219B		hsa-miR-5586-3p	NKTR
			hsa-miR-1228-5p	ARHGAP17		hsa-miR-214-3p	C15orf41		hsa-miR-5586-3p	NKTR
			hsa-miR-5587-5p	ENTPD4		hsa-miR-214-3p	HCK		hsa-miR-5586-3p	PRPF19
			hsa-miR-5587-5p	SMPD4		hsa-miR-214-3p	HCK		hsa-miR-5586-3p	PRPF19
			hsa-miR-5587-5p	RBMX		hsa-miR-214-3p	KCNS1		hsa-miR-5586-3p	FRG2B
			hsa-miR-5587-5p	RBMX		hsa-miR-214-3p	KCNS1		hsa-miR-3650	NCAPD2
			hsa-miR-5587-5p	PPP2CA		hsa-miR-214-3p	PFKL		hsa-miR-3650	NCAPD2
			hsa-miR-5587-5p	PPP2CA		hsa-miR-617	HDAC9		hsa-miR-3650	ZFYVE28
			hsa-miR-5587-5p			hsa-miR-617	HDAC9		hsa-miR-3650	ZNF813
			hsa-miR-4260	PPM1A		hsa-miR-617	KRTAP6-3		hsa-miR-3650
			hsa-miR-4260	PPM1A		hsa-miR-214-3p	ADGB		hsa-miR-1288-3p	AK3
			hsa-miR-4260	MGA		hsa-miR-214-3p	ADGB		hsa-miR-30c-2-3p	FAM105B
			hsa-miR-4260	SNX14		hsa-miR-214-3p	DOCK5		hsa-miR-30c-2-3p	KLF1
			hsa-miR-4771	RYBP		hsa-miR-214-3p	ZNF618		hsa-miR-30c-2-3p	KLF1
			hsa-miR-3936	NMNAT1		hsa-miR-214-3p	NOMO3		hsa-miR-30c-2-3p	TMEM151A
			hsa-miR-1228-5p	CNOT3		hsa-miR-214-3p	NOMO3		hsa-miR-5586-3p	NDRG3
			hsa-miR-1228-5p	CNOT3		hsa-miR-214-3p	LTF		hsa-miR-5586-3p	NDRG3
			hsa-miR-5587-5p	PPP2R4		hsa-miR-214-3p	LTF		hsa-miR-5586-3p	CLTC
			hsa-miR-5587-5p	PPP2R4		hsa-miR-214-3p	FUK		hsa-miR-3650	QARS
			hsa-miR-5587-5p	SKIL		hsa-miR-214-3p			hsa-miR-1288-3p	PROX1
			hsa-miR-5587-5p	SNAPC2		hsa-miR-5586-3p	SLAIN2		hsa-miR-1288-3p	PROX1
			hsa-miR-5587-5p	SNAPC2		hsa-miR-5586-3p	SLAIN2		hsa-miR-1288-3p	C2orf16
			hsa-miR-4260	BCL7C		hsa-miR-5586-3p	RUFY1		hsa-miR-30c-2-3p	ATP7B
			hsa-miR-4260	BCL7C		hsa-miR-323b-3p	PPP3CB		hsa-miR-30c-2-3p	ATP7B
			hsa-miR-4260	EPN2		hsa-miR-323b-3p	PPP3CB		hsa-miR-30c-2-3p	TNS1
			hsa-miR-4260	EPN2		hsa-miR-5586-3p	PLEKHF2		hsa-miR-30c-2-3p	TNS1
			hsa-miR-4260	EPN2		hsa-miR-5586-3p	NBPF3		hsa-miR-30c-2-3p	SLC48A1
			hsa-miR-4260	EPN2		hsa-miR-5586-3p	NBPF3		hsa-miR-30c-2-3p	TLDC1
			hsa-miR-4260	EPN2		hsa-miR-5586-3p	NBPF3		hsa-miR-5586-3p	CYP8B1
			hsa-miR-4260	EPN2		hsa-miR-5586-3p	ANKRD62		hsa-miR-5586-3p	FLT3
			hsa-miR-4260	PPIP5K1		hsa-miR-214-3p	GNAQ		hsa-miR-5586-3p	FLT3
			hsa-miR-4260	REXO1L1		hsa-miR-214-3p	ARMC5		hsa-miR-5586-3p	XPR1
			hsa-miR-4260	REXO1L1		hsa-miR-214-3p	DTNA		hsa-miR-5586-3p	DDX58
			hsa-miR-4260	REXO1L1		hsa-miR-214-3p	NYAP2		hsa-miR-5586-3p	DDX58
			hsa-miR-4260	UBE3D		hsa-miR-617	DUSP11		hsa-miR-5586-3p	NBPF20
			hsa-miR-4260	UBE3D		hsa-miR-214-3p	COL1A2		hsa-miR-5586-3p	NBPF20
			hsa-miR-3936	ARHGAP32		hsa-miR-214-3p	DICER1		hsa-miR-1288-3p	LDOC1
			hsa-miR-3936	ARPP19		hsa-miR-214-3p	DICER1		hsa-miR-30c-2-3p	SLCO2A1
			hsa-miR-3936	ARPP19		hsa-miR-214-3p	BIN1		hsa-miR-30c-2-3p	SULT1C2
			hsa-miR-5587-5p	AUTS2		hsa-miR-214-3p	ESRRA		hsa-miR-30c-2-3p	FZD4
			hsa-miR-5587-5p	DACH2		hsa-miR-214-3p	NTRK2		hsa-miR-30c-2-3p	JAZF1
			hsa-miR-5587-5p	DACH2		hsa-miR-214-3p	MAP4K1		hsa-miR-30c-2-3p	RRNAD1
			hsa-miR-5587-5p	ABHD6		hsa-miR-214-3p	MAP4K1		hsa-miR-30c-2-3p	KIAA1244
			hsa-miR-4260	HOXB1		hsa-miR-214-3p	ZBTB43		hsa-miR-30c-2-3p	KIAA1244
			hsa-miR-4260	HOXB1		hsa-miR-214-3p	GPSM3		hsa-miR-30c-2-3p	TTLL10
			hsa-miR-4260	ADIPOR2		hsa-miR-214-3p	NOMO2		hsa-miR-5586-3p	LTA4H
			hsa-miR-4260	ADIPOR2		hsa-miR-214-3p	VWA3A		hsa-miR-5586-3p	LTA4H
			hsa-miR-4260	COMP		hsa-miR-214-3p	VWA3A		hsa-miR-5586-3p	MPV17
			hsa-miR-4260	COMP		hsa-miR-617	TBC1D31		hsa-miR-5586-3p	MPV17
			hsa-miR-4260	HES7		hsa-miR-617	KRTAP6-1		hsa-miR-5586-3p	ELN
			hsa-miR-4260	TAF1C		hsa-miR-5586-3p	RSU1		hsa-miR-5586-3p	ELN
			hsa-miR-4260	TAF1C		hsa-miR-5586-3p	SV2B		hsa-miR-1288-3p	CDK4
			hsa-miR-4771	CAMSAP2		hsa-miR-5586-3p	PLIN1		hsa-miR-30c-2-3p	STRADB
			hsa-miR-4771	CAMSAP2		hsa-miR-5586-3p	SYTL4		hsa-miR-30c-2-3p	STRADB
			hsa-miR-4771	C11orf72		hsa-miR-5586-3p	SYTL4		hsa-miR-30c-2-3p	ZNF763
			hsa-miR-3936	CCR1		hsa-miR-5586-3p	LINC00935		hsa-miR-30c-2-3p	GOLGA6L6
			hsa-miR-3936	LRTOMT		hsa-miR-214-3p	GBAS		hsa-miR-30c-2-3p	GOLGA6L6
			hsa-miR-3936	C1orf186		hsa-miR-214-3p	GSE1		hsa-miR-30c-2-3p	GOLGA6L6
			hsa-miR-5587-5p	RFX3		hsa-miR-214-3p	EIF2A		hsa-miR-30c-2-3p	GOLGA6L6
			hsa-miR-5587-5p	RFX3		hsa-miR-214-3p	KRTAP5-4		hsa-miR-30c-2-3p	GOLGA6L6
			hsa-miR-5587-5p	SIDT1		hsa-miR-214-3p	AIPL1		hsa-miR-5586-3p	SOCS3
			hsa-miR-5587-5p	SIDT1		hsa-miR-214-3p	FUNDC1		hsa-miR-5586-3p	C17orf77
			hsa-miR-4260	SKIL		hsa-miR-214-3p	FUNDC1		hsa-miR-5586-3p	C1QTNF7
			hsa-miR-4260	IGF2BP3		hsa-miR-214-3p	TSPAN16		hsa-miR-3650	F7
			hsa-miR-4260	KIAA1967		hsa-miR-214-3p	ATP2B1		hsa-miR-3650	F7
			hsa-miR-4771	REPS2		hsa-miR-214-3p	ATP2B1		hsa-miR-1288-3p	TMEM38B
			hsa-miR-4771	C3orf38		hsa-miR-214-3p	PSMD1		hsa-miR-1288-3p	TMEM38B
			hsa-miR-3936	ODF2		hsa-miR-214-3p	DMXL2		hsa-miR-30c-2-3p	TAF4B
			hsa-miR-3936	AARS		hsa-miR-214-3p	DMXL2		hsa-miR-30c-2-3p	SESN2
			hsa-miR-3936	AARS		hsa-miR-214-3p	TXLNG		hsa-miR-30c-2-3p	ZBTB40
			hsa-miR-3936	BRD7		hsa-miR-214-3p	TXLNG		hsa-miR-30c-2-3p	ADCYAP1R1
			hsa-miR-3936	SORL1		hsa-miR-214-3p	ELOVL6		hsa-miR-30c-2-3p	ADCYAP1R1
			hsa-miR-3936	PPP2R5D		hsa-miR-214-3p	PDRG1		hsa-miR-30c-2-3p	REEP6
			hsa-miR-3936	PPP2R5D		hsa-miR-214-3p	PDRG1		hsa-miR-30c-2-3p	REEP6
			hsa-miR-3936	BPIFA2		hsa-miR-214-3p	IL2RB		hsa-miR-30c-2-3p	ANKRD54
			hsa-miR-5587-5p	TLE4		hsa-miR-214-3p	IL2RB		hsa-miR-30c-2-3p	ANKRD54
			hsa-miR-5587-5p	TLE4		hsa-miR-214-3p	ABLIM3		hsa-miR-5586-3p	TMEM229A
			hsa-miR-5587-5p	KIF13B		hsa-miR-617	POU2F1		hsa-miR-3650	TRIM59
			hsa-miR-5587-5p	DNAJC18		hsa-miR-5586-3p	KLK11		hsa-miR-1288-3p	RBMS3
			hsa-miR-5587-5p	CDRT1		hsa-miR-5586-3p	KIF3C		hsa-miR-1288-3p	KCTD20
			hsa-miR-5587-5p	SPATA17		hsa-miR-5586-3p	KIF3C		hsa-miR-1288-3p	KCTD20
			hsa-miR-5587-5p	TTLL9		hsa-miR-5586-3p	MED21		hsa-miR-30c-2-3p	LRRC32
			hsa-miR-4260	CHTF8		hsa-miR-214-3p	SAMD4A		hsa-miR-30c-2-3p	NUMA1
			hsa-miR-4260	LRRC28		hsa-miR-214-3p	SAMD4A		hsa-miR-30c-2-3p	POU6F1
			hsa-miR-4771	CERKL		hsa-miR-214-3p	RBMS3		hsa-miR-30c-2-3p	LHPP
			hsa-miR-4771	FBXL20		hsa-miR-214-3p	PAPD4		hsa-miR-30c-2-3p	LHPP
			hsa-miR-4771	FBXL20		hsa-miR-214-3p	P2RX6		hsa-miR-30c-2-3p	TSPAN2
			hsa-miR-3936	KANK4		hsa-miR-214-3p	P2RX6		hsa-miR-5586-3p	SLC4A10
			hsa-miR-3936			hsa-miR-617	SYBU		hsa-miR-1288-3p	AL953854.2
			hsa-miR-5587-5p	ARL4A		hsa-miR-214-3p	ETV1		hsa-miR-30c-2-3p	SLC16A1
			hsa-miR-5587-5p	ARL4A		hsa-miR-214-3p	ETV1		hsa-miR-30c-2-3p	DDX3Y
			hsa-miR-5587-5p	VAT1		hsa-miR-214-3p	ETV5		hsa-miR-30c-2-3p	DDX3Y
			hsa-miR-5587-5p	VAT1		hsa-miR-214-3p	SKIL		hsa-miR-30c-2-3p	FAHD2A
			hsa-miR-5587-5p	MIER3		hsa-miR-214-3p	ALDH1A2		hsa-miR-30c-2-3p	FAHD2A
			hsa-miR-5587-5p	MSANTD3-TMEFF1		hsa-miR-214-3p	ALDH1A2		hsa-miR-5586-3p	PEBP1
			hsa-miR-4260	OVOL1		hsa-miR-214-3p	ANKRD11		hsa-miR-5586-3p	PEBP1
			hsa-miR-4260	SPOCK3		hsa-miR-214-3p	MYEF2		hsa-miR-5586-3p	TSHZ3
			hsa-miR-3936	LCE6A		hsa-miR-214-3p	MYEF2		hsa-miR-5586-3p	TSHZ3
			hsa-miR-3936	C11orf39		hsa-miR-214-3p	RALGAPA2		hsa-miR-3650	TMOD2
			hsa-miR-5587-5p	SCARB2		hsa-miR-214-3p	ICA1		hsa-miR-3650	TMOD2
			hsa-miR-5587-5p	IL36RN		hsa-miR-214-3p	ICA1		hsa-miR-3650	PPP2R5B
			hsa-miR-5587-5p	DET1		hsa-miR-214-3p	GNB1L		hsa-miR-3650	PPP2R5B
			hsa-miR-5587-5p			hsa-miR-617	ELF2		hsa-miR-3650	SSX6
			hsa-miR-4260	ACVR2A		hsa-miR-617	ELF2		hsa-miR-1288-3p	WBP2
			hsa-miR-4260	ACVR2A		hsa-miR-214-3p	SMAD3		hsa-miR-30c-2-3p	PPFIA4
			hsa-miR-4260	WNT5A		hsa-miR-214-3p	MYCL		hsa-miR-30c-2-3p	POLA2
			hsa-miR-4260	WNT5A		hsa-miR-214-3p	MYCL		hsa-miR-30c-2-3p	POLA2
			hsa-miR-4260	OXLD1		hsa-miR-214-3p	NDUFS8		hsa-miR-30c-2-3p	CNTNAP2
			hsa-miR-4260	PPM1M		hsa-miR-214-3p	NDUFS8		hsa-miR-30c-2-3p	PIK3R5
			hsa-miR-4260	GDAP1L1		hsa-miR-214-3p	NEUROD4		hsa-miR-5586-3p	CD247
			hsa-miR-4260	GDAP1L1		hsa-miR-214-3p	NEUROD4		hsa-miR-5586-3p	GGA2
			hsa-miR-4771	ZFHX4		hsa-miR-214-3p	CHAC1		hsa-miR-5586-3p	GGA2
			hsa-miR-4771	ZFHX4		hsa-miR-214-3p	CHAC1		hsa-miR-5586-3p	WWC3
			hsa-miR-3936	SLC1A1		hsa-miR-214-3p	NDUFS8		hsa-miR-5586-3p	WWC3
			hsa-miR-3936	SLC1A1		hsa-miR-214-3p	NDUFS8		hsa-miR-5586-3p	ZNF106
			hsa-miR-3936	FXYD5		hsa-miR-214-3p	IKZF2		hsa-miR-5586-3p	ZNF106
			hsa-miR-3936	FXYD5		hsa-miR-214-3p	IKZF2		hsa-miR-1288-3p	PHOX2B
			hsa-miR-3936	TTC31		hsa-miR-214-3p	APLN		hsa-miR-1288-3p	PHOX2B
			hsa-miR-3936	TTC31		hsa-miR-617	E2F8		hsa-miR-30c-2-3p	SMAD2
			hsa-miR-5587-5p	ELAVL1		hsa-miR-5586-3p	JAM2		hsa-miR-30c-2-3p	SRP19
			hsa-miR-5587-5p	ELAVL1		hsa-miR-323b-3p	CCND2		hsa-miR-30c-2-3p	KRT38
			hsa-miR-5587-5p	NOS2		hsa-miR-323b-3p	CCND2		hsa-miR-30c-2-3p	SLC35F6
			hsa-miR-5587-5p	NOS2		hsa-miR-323b-3p	PRG2		hsa-miR-30c-2-3p	SLC11A1
			hsa-miR-5587-5p	NUPR1		hsa-miR-214-3p	SCN3A		hsa-miR-30c-2-3p	SLC11A1
			hsa-miR-5587-5p	SOWAHA		hsa-miR-214-3p	GPX4		hsa-miR-30c-2-3p	GLB1L3
			hsa-miR-4260	DCLK1		hsa-miR-214-3p	LLGL2		hsa-miR-30c-2-3p	ATP1B4
			hsa-miR-4260	LINC00637		hsa-miR-214-3p	LLGL2		hsa-miR-30c-2-3p	ATP1B4
			hsa-miR-4771	FRAT2		hsa-miR-214-3p	LAMTOR3		hsa-miR-30c-2-3p	HEYL
			hsa-miR-4771	PELI2		hsa-miR-214-3p	LAMTOR3		hsa-miR-30c-2-3p	FRMD4A
			hsa-miR-4771	USP8		hsa-miR-214-3p	MPC1		hsa-miR-30c-2-3p	L3MBTL4
			hsa-miR-3936	C2orf42		hsa-miR-214-3p	MPC1		hsa-miR-30c-2-3p
			hsa-miR-3936	C2orf42		hsa-miR-214-3p	HSPA12A		hsa-miR-5586-3p	BVES
			hsa-miR-3936	SIGLEC10		hsa-miR-214-3p	ATP1A4		hsa-miR-5586-3p	BVES
			hsa-miR-3936	GPATCH2L		hsa-miR-214-3p	TNFRSF14		hsa-miR-5586-3p	ZBTB10
			hsa-miR-3936	GPATCH2L		hsa-miR-214-3p	TRIM46		hsa-miR-3650	FAM104B
			hsa-miR-5587-5p	RBM22		hsa-miR-214-3p	TPP1		hsa-miR-3650	FAM104B
			hsa-miR-5587-5p	RBM22		hsa-miR-214-3p	CPD		hsa-miR-1288-3p	CCNK
			hsa-miR-5587-5p	DNAJC30		hsa-miR-214-3p	CPD		hsa-miR-1288-3p	CCNK
			hsa-miR-4260	FOXP3		hsa-miR-214-3p	KPNA4		hsa-miR-1288-3p	NET1
			hsa-miR-4260	FOXP3		hsa-miR-214-3p	PARP14		hsa-miR-1288-3p	RBFOX2
			hsa-miR-4260	SFRP1		hsa-miR-214-3p	ARL6IP6		hsa-miR-1288-3p	RBFOX2
			hsa-miR-4260	SFRP1		hsa-miR-214-3p	MAPKBP1		hsa-miR-1288-3p	USP35
			hsa-miR-4260	ITGA11		hsa-miR-214-3p	PTPN18		hsa-miR-1288-3p	USP35
			hsa-miR-4260	NUTF2		hsa-miR-214-3p	PTPN18		hsa-miR-1288-3p	C1orf110
			hsa-miR-4260	NUTF2		hsa-miR-214-3p	REXO1L1		hsa-miR-30c-2-3p	LRPAP1
			hsa-miR-4260	NUTF2		hsa-miR-214-3p	REXO1L1		hsa-miR-30c-2-3p	CXCL9
			hsa-miR-4260	NUTF2		hsa-miR-214-3p	REXO1L1		hsa-miR-30c-2-3p	EIF2AK2
			hsa-miR-4771	SLC25A12		hsa-miR-617	BTBD18		hsa-miR-30c-2-3p	EIF2AK2
			hsa-miR-4771	SLC25A12		hsa-miR-5586-3p	KIAA1324		hsa-miR-30c-2-3p	ACSF2
			hsa-miR-4771	CLRN1		hsa-miR-5586-3p	KIAA1324		hsa-miR-30c-2-3p	SPN
			hsa-miR-4771	JMJD1C		hsa-miR-5586-3p	COL2A1		hsa-miR-5586-3p	MPP6
			hsa-miR-4771	OGT		hsa-miR-323b-3p	MTCH1		hsa-miR-5586-3p	MPP6
			hsa-miR-1228-5p	LIMS2		hsa-miR-323b-3p	SPDYE1		hsa-miR-3650	SMARCC2
			hsa-miR-1228-5p	LIMS2		hsa-miR-323b-3p	SPDYE1		hsa-miR-3650	MAGEC1
			hsa-miR-5587-5p	PLA2G16		hsa-miR-5586-3p	KCTD9		hsa-miR-3650	PANX3
			hsa-miR-5587-5p	PPP2R5E		hsa-miR-5586-3p	KCTD9		hsa-miR-1288-3p	CAP1
			hsa-miR-4260	NBL1		hsa-miR-5586-3p	YWHAB		hsa-miR-1288-3p	KDM6B
			hsa-miR-4260	NBL1		hsa-miR-323b-3p	RBMS2		hsa-miR-1288-3p	NAV3
			hsa-miR-4771	LRP2		hsa-miR-323b-3p	RBMS2		hsa-miR-1288-3p	NAV3
			hsa-miR-4771	LRP2		hsa-miR-214-3p	DST		hsa-miR-1288-3p	VTA1
			hsa-miR-3936	CBX5		hsa-miR-214-3p	CCL3L1		hsa-miR-1288-3p	VTA1
			hsa-miR-3936	CBX5		hsa-miR-214-3p	PIGG		hsa-miR-30c-2-3p	POLR3D
			hsa-miR-3936	BID		hsa-miR-214-3p	MAK16		hsa-miR-30c-2-3p	MIER1
			hsa-miR-3936	BID		hsa-miR-214-3p	ANKS6		hsa-miR-30c-2-3p	GFRA2
			hsa-miR-3936	PSMF1		hsa-miR-214-3p	CPEB1		hsa-miR-30c-2-3p	USH1G
			hsa-miR-3936	PSMF1		hsa-miR-214-3p	CCL3L1		hsa-miR-5586-3p	SLC4A5
			hsa-miR-3936	PRDM9		hsa-miR-617	TMEM14A		hsa-miR-3650	ERP27
			hsa-miR-5587-5p	ANAPC1		hsa-miR-617	TMEM14A		hsa-miR-30c-2-3p	BMF
			hsa-miR-5587-5p	ANAPC1		hsa-miR-617	DNAH3		hsa-miR-30c-2-3p	BMF
			hsa-miR-5587-5p	SYT16		hsa-miR-617	MTX2		hsa-miR-30c-2-3p	C1orf21
			hsa-miR-4260	IGFBP3		hsa-miR-617	MTX2		hsa-miR-30c-2-3p	C1orf21
			hsa-miR-4260	BMP1		hsa-miR-5586-3p	POU2F1		hsa-miR-3650	NFIC
			hsa-miR-4260	UBE2G1		hsa-miR-214-3p	PFKFB4		hsa-miR-3650	MAK16
			hsa-miR-4260	RNF182		hsa-miR-214-3p	PFKFB4		hsa-miR-1288-3p	FOXP1
			hsa-miR-4260	MICAL3		hsa-miR-214-3p	PUM1		hsa-miR-1288-3p	FOXP1
			hsa-miR-4260	TEX35		hsa-miR-214-3p	ADRA1D		hsa-miR-1288-3p	C19orf12
			hsa-miR-4771	SLITRK1		hsa-miR-214-3p	CD302		hsa-miR-1288-3p	MAP3K13
			hsa-miR-4771	GLCE		hsa-miR-214-3p	SMG8		hsa-miR-1288-3p	MAP3K13
			hsa-miR-4771			hsa-miR-214-3p	MUC19		hsa-miR-30c-2-3p	RTN3
			hsa-miR-3936	KLF12		hsa-miR-214-3p			hsa-miR-30c-2-3p	MGLL
			hsa-miR-3936	KLF12		hsa-miR-617	TPM4		hsa-miR-30c-2-3p	MGLL
			hsa-miR-3936	FKBP14		hsa-miR-617	SP100		hsa-miR-30c-2-3p	CLEC2D
			hsa-miR-3936	FKBP14		hsa-miR-617	SP100		hsa-miR-30c-2-3p	CLEC2D
			hsa-miR-3936	ACOX1		hsa-miR-617	ARHGAP44		hsa-miR-30c-2-3p	C7orf43
			hsa-miR-1228-5p	L3MBTL2		hsa-miR-617	ARHGAP44		hsa-miR-5586-3p	RAD23B
			hsa-miR-1228-5p	L3MBTL2		hsa-miR-5586-3p	ITSN2		hsa-miR-5586-3p	RAD23B
			hsa-miR-5587-5p	DAGLA		hsa-miR-5586-3p	JMJD1C		hsa-miR-5586-3p	INTS6
			hsa-miR-4260	TMEM132B		hsa-miR-5586-3p	TMEM164		hsa-miR-5586-3p	INTS6
			hsa-miR-4260	TMEM214		hsa-miR-323b-3p	CPEB2		hsa-miR-1288-3p	ITSN1
			hsa-miR-4260	TMEM214		hsa-miR-323b-3p	PAX5		hsa-miR-30c-2-3p	CDH6
			hsa-miR-4771	ANK1		hsa-miR-323b-3p	ZBTB46		hsa-miR-30c-2-3p	CDH6
			hsa-miR-4771	ANK1		hsa-miR-214-3p	BCL2L1		hsa-miR-30c-2-3p	PPFIBP1
			hsa-miR-3936	MAP3K11		hsa-miR-214-3p	LATS1		hsa-miR-30c-2-3p	PPFIBP1
			hsa-miR-3936	SIGLEC8		hsa-miR-214-3p	MMP24		hsa-miR-30c-2-3p	TNFRSF10B
			hsa-miR-3936	SIGLEC8		hsa-miR-214-3p	MMP24		hsa-miR-30c-2-3p	TNFRSF10B
			hsa-miR-3936	GSTCD		hsa-miR-214-3p	ZNF606		hsa-miR-30c-2-3p	EPHB1
			hsa-miR-1228-5p	PRSS36		hsa-miR-214-3p	C18orf25		hsa-miR-30c-2-3p	FAM162A
			hsa-miR-5587-5p	BMP1		hsa-miR-214-3p	MARK2		hsa-miR-30c-2-3p	FAM162A
			hsa-miR-5587-5p	ENPP4		hsa-miR-214-3p	MARK2		hsa-miR-30c-2-3p
			hsa-miR-5587-5p	ENPP4		hsa-miR-214-3p	HHIPL1		hsa-miR-5586-3p	NPLOC4
			hsa-miR-5587-5p	PALM2		hsa-miR-214-3p	USP19		hsa-miR-5586-3p	THOC2
			hsa-miR-4260	TENM4		hsa-miR-617	SNTB2		hsa-miR-5586-3p	THOC2
			hsa-miR-4260	CYBRD1		hsa-miR-617	ZNF814		hsa-miR-5586-3p	EPPK1
			hsa-miR-4260	CYBRD1		hsa-miR-214-3p	ADSS		hsa-miR-5586-3p	KNOP1
			hsa-miR-4260	DOCK7		hsa-miR-214-3p	ADSS		hsa-miR-5586-3p	KNOP1
			hsa-miR-4260	DOCK7		hsa-miR-214-3p	MVK		hsa-miR-5586-3p	MAGEA1
			hsa-miR-4260	RAB11FIP4		hsa-miR-214-3p	MVK		hsa-miR-3650	RPP14
			hsa-miR-4260	KIAA1024L		hsa-miR-214-3p	DTX4		hsa-miR-3650	ZBTB7C
			hsa-miR-4771	TERF2		hsa-miR-214-3p	DTX4		hsa-miR-3650	SLFN11
			hsa-miR-4771	TRAPPC8		hsa-miR-214-3p	AHCYL2		hsa-miR-3650	HYPK
			hsa-miR-3936	MAPK1		hsa-miR-214-3p	RASEF		hsa-miR-1288-3p	IDE
			hsa-miR-3936	MAPK1		hsa-miR-214-3p	GIPC1		hsa-miR-1288-3p	IDE
			hsa-miR-3936	AMFR		hsa-miR-214-3p	GIPC1		hsa-miR-1288-3p	DACT1
			hsa-miR-1228-5p	ZCCHC4		hsa-miR-617	MAN1A1		hsa-miR-1288-3p	SLC44A3
			hsa-miR-5587-5p	EIF4EBP2		hsa-miR-617	MAN1A1		hsa-miR-30c-2-3p	CDC25A
			hsa-miR-5587-5p	LTA4H		hsa-miR-617	ZFYVE26		hsa-miR-30c-2-3p	C1orf95
			hsa-miR-5587-5p	LTA4H		hsa-miR-617	ZFYVE26		hsa-miR-30c-2-3p	LRRC16A
			hsa-miR-5587-5p	LRCH2		hsa-miR-5586-3p	KHSRP		hsa-miR-30c-2-3p	LRRC16A
			hsa-miR-4260	LINC02166		hsa-miR-5586-3p	KHSRP		hsa-miR-30c-2-3p	KCNJ10
			hsa-miR-4771	ZFYVE16		hsa-miR-214-3p	ATXN1L		hsa-miR-30c-2-3p	GNAO1
			hsa-miR-4771	ZFYVE16		hsa-miR-617	PRRG3		hsa-miR-30c-2-3p	GNAO1
			hsa-miR-4771	ATP13A4		hsa-miR-5586-3p	CSNK1A1		hsa-miR-1288-3p	THSD4
			hsa-miR-4771	ATP13A4		hsa-miR-5586-3p	CSNK1A1		hsa-miR-30c-2-3p	IKZF1
			hsa-miR-3936	ELAVL2		hsa-miR-214-3p	PHB		hsa-miR-30c-2-3p	PDZD8
			hsa-miR-3936	ELAVL2		hsa-miR-214-3p	TRIM33		hsa-miR-30c-2-3p	SIRPB1
			hsa-miR-3936	C2CD2L		hsa-miR-214-3p	SLC39A10		hsa-miR-30c-2-3p	SIRPB1
			hsa-miR-1228-5p	PDGFRB		hsa-miR-214-3p	GPR85		hsa-miR-30c-2-3p	SIRPB1
			hsa-miR-1228-5p	PDGFRB		hsa-miR-214-3p	NCR3LG1		hsa-miR-30c-2-3p	SIRPB1
			hsa-miR-1228-5p	RHPN2		hsa-miR-214-3p	SOX8		hsa-miR-30c-2-3p	SIRPB1
			hsa-miR-5587-5p	ARNT2		hsa-miR-214-3p	SOX8		hsa-miR-30c-2-3p	SIRPB1
			hsa-miR-5587-5p	UNKL		hsa-miR-214-3p	FAM179B		hsa-miR-30c-2-3p	PPP1R13B
			hsa-miR-5587-5p	UNKL		hsa-miR-214-3p	NUTM2D		hsa-miR-30c-2-3p	PPP1R13B
			hsa-miR-4260	IGF2		hsa-miR-617	SLC2A2		hsa-miR-5586-3p	ARPP21
			hsa-miR-4260	HECTD4		hsa-miR-617	FANK1		hsa-miR-1288-3p	TBC1D25
			hsa-miR-4260	C19orf82		hsa-miR-617	TADA2B		hsa-miR-1288-3p	TBC1D25
			hsa-miR-4771	BASP1		hsa-miR-5586-3p	LEFTY2		hsa-miR-30c-2-3p	MAP3K9
			hsa-miR-4771	STK36		hsa-miR-5586-3p	OGDH		hsa-miR-30c-2-3p	MAP3K9
			hsa-miR-4771	INSM1		hsa-miR-5586-3p	OGDH		hsa-miR-30c-2-3p	ABCD4
			hsa-miR-3936	RRAGC		hsa-miR-5586-3p	KDM5A		hsa-miR-30c-2-3p	ABCD4
			hsa-miR-3936	RRAGC		hsa-miR-5586-3p	KDM5A		hsa-miR-30c-2-3p	SNX1
			hsa-miR-3936	TBC1D28		hsa-miR-5586-3p	GIGYF2		hsa-miR-30c-2-3p	SNX1
			hsa-miR-3936	FAM181B		hsa-miR-5586-3p	TRAPPC1		hsa-miR-30c-2-3p	PPP1R8
			hsa-miR-3936	IGFL3		hsa-miR-323b-3p	SNRPC		hsa-miR-30c-2-3p	PPP1R8
			hsa-miR-4260	EDA		hsa-miR-323b-3p	SNRPC		hsa-miR-30c-2-3p	EXPH5
			hsa-miR-3936	MAP2K7		hsa-miR-5586-3p	GINM1		hsa-miR-30c-2-3p	EXPH5
			hsa-miR-3936	MAP2K7		hsa-miR-5586-3p	GINM1		hsa-miR-30c-2-3p	C6orf47
			hsa-miR-5587-5p	TPM3		hsa-miR-323b-3p	DOPEY2		hsa-miR-30c-2-3p	SMYD4
			hsa-miR-5587-5p	SLC29A2		hsa-miR-323b-3p	TM9SF2		hsa-miR-5586-3p	PSG4
			hsa-miR-4260	SORBS1		hsa-miR-323b-3p	TM9SF2		hsa-miR-5586-3p	C15orf52
			hsa-miR-4260	SORBS1		hsa-miR-214-3p	PTEN		hsa-miR-3650	CRTAP
			hsa-miR-4260	GOLGA8F		hsa-miR-214-3p	MYO1D		hsa-miR-3650	PAG1
			hsa-miR-4771	SORT1		hsa-miR-214-3p	DHX38		hsa-miR-3650	PAG1
			hsa-miR-4771	ITGA10		hsa-miR-214-3p	CRB1		hsa-miR-3650	CRTAP
			hsa-miR-4771	FAM168A		hsa-miR-214-3p	RNH1		hsa-miR-3650	MAN2C1
			hsa-miR-4771	FAM168A		hsa-miR-214-3p	RNH1		hsa-miR-3650	AC016586.1
			hsa-miR-4771	KIAA1328		hsa-miR-214-3p	EVPLL		hsa-miR-1288-3p	MORC1
			hsa-miR-4771	ITGA10		hsa-miR-214-3p	HRK		hsa-miR-1288-3p	MORC1
			hsa-miR-4771	KIAA1328		hsa-miR-214-3p	EVX2		hsa-miR-1288-3p	BMPER
			hsa-miR-4771	KIAA2012		hsa-miR-617	CD28		hsa-miR-30c-2-3p	2001-09-01
			hsa-miR-3936	FAM107B		hsa-miR-617	PTGER2		hsa-miR-30c-2-3p	S100A7
			hsa-miR-3936	FAM107B		hsa-miR-617	PTGER2		hsa-miR-30c-2-3p	UBN1
			hsa-miR-3936	UBE2J2		hsa-miR-617	SP9		hsa-miR-30c-2-3p	UBN1
			hsa-miR-3936			hsa-miR-5586-3p	PLSCR1		hsa-miR-30c-2-3p	MEPCE
			hsa-miR-5587-5p	PCDH17		hsa-miR-214-3p	TRAF5		hsa-miR-30c-2-3p	TSPAN31
			hsa-miR-5587-5p	PCDH17		hsa-miR-214-3p	TRAF5		hsa-miR-30c-2-3p	FAM83A
			hsa-miR-5587-5p	RNF146		hsa-miR-617	CCL5		hsa-miR-5586-3p	RBM4B
			hsa-miR-5587-5p	RNF146		hsa-miR-617	ABHD6		hsa-miR-5586-3p	BX255923.1
			hsa-miR-5587-5p	C5AR2		hsa-miR-5586-3p	SSX2B		hsa-miR-3650	RFC3
			hsa-miR-4260	PRKCG		hsa-miR-5586-3p	TRIM52		hsa-miR-3650	HP
			hsa-miR-4260	PRKCG		hsa-miR-5586-3p	SSX2B		hsa-miR-1288-3p	CLOCK
			hsa-miR-4771	AGO1		hsa-miR-323b-3p	ZFYVE20		hsa-miR-1288-3p	CNOT3
			hsa-miR-4771	AGO1		hsa-miR-5586-3p	SNX6		hsa-miR-1288-3p	CNOT3
			hsa-miR-4771	MDN1		hsa-miR-323b-3p	SPATA18		hsa-miR-30c-2-3p	NPY1R
			hsa-miR-4771	MDN1		hsa-miR-214-3p	EZH1		hsa-miR-30c-2-3p	ABI2
			hsa-miR-4771	IER3IP1		hsa-miR-214-3p	EZH1		hsa-miR-30c-2-3p	ZER1
			hsa-miR-4771	DSEL		hsa-miR-214-3p	C17orf59		hsa-miR-30c-2-3p	PDE11A
			hsa-miR-4771	PINLYP		hsa-miR-214-3p	SERTAD4		hsa-miR-30c-2-3p	PDE11A
			hsa-miR-3936	EBF1		hsa-miR-214-3p	SERTAD4		hsa-miR-30c-2-3p	PARVA
			hsa-miR-3936	TAF2		hsa-miR-214-3p	CCDC88C		hsa-miR-30c-2-3p	DGKB
			hsa-miR-3936	TAF2		hsa-miR-214-3p	CCDC88C		hsa-miR-30c-2-3p	CDC42BPG
			hsa-miR-1228-5p	EPHX2		hsa-miR-214-3p	ZBP1		hsa-miR-30c-2-3p	ADM2
			hsa-miR-1228-5p	EPHX2		hsa-miR-214-3p	ZBP1		hsa-miR-30c-2-3p	ADM2
			hsa-miR-5587-5p	ZNF37A		hsa-miR-214-3p	RIMS1		hsa-miR-30c-2-3p	CDK15
			hsa-miR-5587-5p	ZNF37A		hsa-miR-214-3p	RIMS1		hsa-miR-5586-3p	TRAF3IP2
			hsa-miR-5587-5p	ABCC5		hsa-miR-214-3p	ARHGEF3		hsa-miR-5586-3p	TRAF3IP2
			hsa-miR-5587-5p	ABCC5		hsa-miR-214-3p	2004-09-01		hsa-miR-5586-3p	RAB8B
			hsa-miR-5587-5p	CHI3L1		hsa-miR-214-3p	2004-09-01		hsa-miR-5586-3p	FGF12
			hsa-miR-5587-5p	ANKAR		hsa-miR-214-3p	TULP4		hsa-miR-5586-3p	FGF12
			hsa-miR-4260	HIST1H1B		hsa-miR-214-3p	PEAK1		hsa-miR-30c-2-3p	DMBX1
			hsa-miR-4260	KPNA1		hsa-miR-214-3p	SLC1A2		hsa-miR-30c-2-3p	MYADM
			hsa-miR-4260	KPNA1		hsa-miR-214-3p	SLC1A2		hsa-miR-30c-2-3p	MUC20
			hsa-miR-4260	PAFAH2		hsa-miR-214-3p	ANTXRL		hsa-miR-30c-2-3p	ATXN1L
			hsa-miR-4260	BEST1		hsa-miR-617	FRMPD2		hsa-miR-30c-2-3p	C22orf39
			hsa-miR-4771	HIPK1		hsa-miR-5586-3p	GRIA3		hsa-miR-30c-2-3p	SSBP2
			hsa-miR-4771	RNF152		hsa-miR-5586-3p	GRIA3		hsa-miR-30c-2-3p	SP6
			hsa-miR-3936	PRKAA1		hsa-miR-323b-3p	MEF2A		hsa-miR-3650	HNF1B
			hsa-miR-3936	GOLT1B		hsa-miR-323b-3p	MEF2A		hsa-miR-3650	HNF1B
			hsa-miR-3936	GOLT1B		hsa-miR-5586-3p	KLHDC8A		hsa-miR-1288-3p	IL6ST
			hsa-miR-3936	TAF9B		hsa-miR-323b-3p	FZD3		hsa-miR-1288-3p	PAPOLG
			hsa-miR-5587-5p	ABCA3		hsa-miR-323b-3p	FZD3		hsa-miR-1288-3p	PAPOLG
			hsa-miR-4260	LYST		hsa-miR-323b-3p	DIO2		hsa-miR-1288-3p	POLN
			hsa-miR-4260	SLC1A1		hsa-miR-214-3p	EIF4EBP2		hsa-miR-1288-3p	SPTLC2
			hsa-miR-4260	SLC1A1		hsa-miR-214-3p	PPM1A		hsa-miR-1288-3p	SPTLC2
			hsa-miR-4771	HNRNPK		hsa-miR-214-3p	PPM1A		hsa-miR-1288-3p	C2CD4D
			hsa-miR-4771	ESD		hsa-miR-214-3p	PTPN4		hsa-miR-30c-2-3p	RARG
			hsa-miR-3936	LIMD1		hsa-miR-214-3p	PTPN4		hsa-miR-30c-2-3p	CHRNA2
			hsa-miR-3936	SEMA5A		hsa-miR-214-3p	CLASP1		hsa-miR-30c-2-3p	CHRNA2
			hsa-miR-3936	SEMA5A		hsa-miR-214-3p	CLASP1		hsa-miR-30c-2-3p	LAT2
			hsa-miR-3936	CDK19		hsa-miR-214-3p	TNKS1BP1		hsa-miR-30c-2-3p	LAT2
			hsa-miR-3936	CACYBP		hsa-miR-214-3p	MT2A		hsa-miR-30c-2-3p	ZBTB39
			hsa-miR-3936	CACYBP		hsa-miR-214-3p	MT2A		hsa-miR-30c-2-3p	ATP5F1
			hsa-miR-3936	C2orf83		hsa-miR-214-3p	CYP2W1		hsa-miR-30c-2-3p	ATP5F1
			hsa-miR-3936	C2orf83		hsa-miR-214-3p	CYP2W1		hsa-miR-30c-2-3p	SYNGAP1
			hsa-miR-4260	SIRT2		hsa-miR-5586-3p	NPR3		hsa-miR-5586-3p	LUM
			hsa-miR-4260	SIRT2		hsa-miR-5586-3p	NPR3		hsa-miR-3650	FAM46A
			hsa-miR-4260	TRDMT1		hsa-miR-214-3p	2005-09-01		hsa-miR-3650	FAM46A
			hsa-miR-4260	TRDMT1		hsa-miR-214-3p	JAG2		hsa-miR-3650	OPN4
			hsa-miR-4260	TOP3A		hsa-miR-214-3p	CDK17		hsa-miR-3650	OPN4
			hsa-miR-4771	CYP2C8		hsa-miR-214-3p	CDK17		hsa-miR-3650	EPHX3
			hsa-miR-3936	ROCK2		hsa-miR-214-3p	SHROOM3		hsa-miR-3650	EPHX3
			hsa-miR-5587-5p	TOP2A		hsa-miR-214-3p	CYB561A3		hsa-miR-3650	UGT1A7
			hsa-miR-5587-5p	TNFSF10		hsa-miR-214-3p	FOXK1		hsa-miR-1288-3p	ELMO1
			hsa-miR-5587-5p	TNFSF10		hsa-miR-214-3p	SHROOM3		hsa-miR-30c-2-3p	PPP2R5C
			hsa-miR-5587-5p	ARHGAP44		hsa-miR-214-3p	2005-09-01		hsa-miR-30c-2-3p	PPP2R5C
			hsa-miR-5587-5p	ARHGAP44		hsa-miR-214-3p	SMYD5		hsa-miR-30c-2-3p	CNTNAP1
			hsa-miR-5587-5p	BET1		hsa-miR-214-3p	C10orf67		hsa-miR-30c-2-3p	CNTNAP1
			hsa-miR-5587-5p	BET1		hsa-miR-617	DCAF8		hsa-miR-30c-2-3p	CCDC174
			hsa-miR-5587-5p	TMC3		hsa-miR-5586-3p	KHNYN		hsa-miR-30c-2-3p	LRRC8A
			hsa-miR-5587-5p	NBAS		hsa-miR-5586-3p	KHNYN		hsa-miR-30c-2-3p	TCF7L1
			hsa-miR-5587-5p	GPR110		hsa-miR-323b-3p	SNAP23		hsa-miR-30c-2-3p	MOB3A
			hsa-miR-5587-5p	PARD6G		hsa-miR-323b-3p	SNAP23		hsa-miR-5586-3p	EFHC1
			hsa-miR-4260	ATF7		hsa-miR-323b-3p	EXD2		hsa-miR-5586-3p	EFHC1
			hsa-miR-4260	SULF2		hsa-miR-323b-3p	EXD2		hsa-miR-3650
			hsa-miR-4260	MS4A14		hsa-miR-323b-3p	PSMB2		hsa-miR-30c-2-3p	SP1
			hsa-miR-4260	CDRT4		hsa-miR-323b-3p	PSMB2		hsa-miR-30c-2-3p	ST3GAL2
			hsa-miR-4260	TLCD1		hsa-miR-323b-3p	MOCS3		hsa-miR-30c-2-3p	PACS1
			hsa-miR-4260	PCIF1		hsa-miR-323b-3p	MOCS3		hsa-miR-5586-3p	FOXN3
			hsa-miR-4260	PCIF1		hsa-miR-5586-3p	CES3		hsa-miR-5586-3p	FOXN3
			hsa-miR-4771	AKAP13		hsa-miR-5586-3p	UBASH3B		hsa-miR-5586-3p	CHRM3
			hsa-miR-4771	HIF3A		hsa-miR-5586-3p	MLF1		hsa-miR-3650	RHOQ
			hsa-miR-4771	HIF3A		hsa-miR-5586-3p	C12orf39		hsa-miR-3650	RHOQ
			hsa-miR-4771	TRAF5		hsa-miR-323b-3p	ZNF236		hsa-miR-3650	PCSK5
			hsa-miR-4771	TRAF5		hsa-miR-323b-3p	VTI1B		hsa-miR-3650	PCSK5
			hsa-miR-4771	ADAM22		hsa-miR-323b-3p	VTI1B		hsa-miR-1288-3p	PTGS2
			hsa-miR-4771	ADAM22		hsa-miR-323b-3p	ABCA9		hsa-miR-1288-3p	PTGS2
			hsa-miR-3936	VAX1		hsa-miR-323b-3p	ACBD6		hsa-miR-1288-3p	TBX3
			hsa-miR-3936	CIC		hsa-miR-214-3p	CCAR1		hsa-miR-1288-3p	TMEM184B
			hsa-miR-3936	CIC		hsa-miR-214-3p	CCAR1		hsa-miR-1288-3p	BRWD1
			hsa-miR-5587-5p	TG		hsa-miR-214-3p	PRICKLE2		hsa-miR-1288-3p	KRR1
			hsa-miR-5587-5p	TG		hsa-miR-214-3p	KRTAP10-4		hsa-miR-1288-3p	KRR1
			hsa-miR-5587-5p	ATRNL1		hsa-miR-214-3p	FAM78B		hsa-miR-30c-2-3p	FAM168A
			hsa-miR-5587-5p	ATRNL1		hsa-miR-214-3p	KIR2DL4		hsa-miR-30c-2-3p	FAM168A
			hsa-miR-5587-5p	PTPDC1		hsa-miR-214-3p	KCNK3		hsa-miR-30c-2-3p	OSBPL3
			hsa-miR-5587-5p	CDKL3		hsa-miR-617	FADS3		hsa-miR-30c-2-3p	OSBPL3
			hsa-miR-5587-5p	CDKL3		hsa-miR-5586-3p	DPF2		hsa-miR-30c-2-3p	PLEKHA5
			hsa-miR-4260	SOX12		hsa-miR-214-3p	VWCE		hsa-miR-30c-2-3p	PLEKHA5
			hsa-miR-4771	NAALAD2		hsa-miR-214-3p	SSH3		hsa-miR-30c-2-3p	UBE2Z
			hsa-miR-4771	NAALAD2		hsa-miR-214-3p	TTC7A		hsa-miR-30c-2-3p	COG8
			hsa-miR-5587-5p	PHF14		hsa-miR-214-3p	TTC7A		hsa-miR-30c-2-3p	PRR13
			hsa-miR-5587-5p	PHF14		hsa-miR-214-3p	CSRNP3		hsa-miR-30c-2-3p	BEST1
			hsa-miR-4260	HECTD3		hsa-miR-214-3p	ITSN1		hsa-miR-30c-2-3p	SHISA7
			hsa-miR-4260	HECTD3		hsa-miR-214-3p	DCTN1		hsa-miR-5586-3p	GNAI1
			hsa-miR-4260	KCNQ4		hsa-miR-214-3p	FLVCR2		hsa-miR-5586-3p	GNAI1
			hsa-miR-4260	KCNQ4		hsa-miR-214-3p	FLVCR2		hsa-miR-3650	TMEM237
			hsa-miR-4771	ICOS		hsa-miR-214-3p	C2CD2		hsa-miR-1288-3p	PPP1R2
			hsa-miR-4771	CDC23		hsa-miR-617	CEP350		hsa-miR-1288-3p	RGS4
			hsa-miR-4771	CDC23		hsa-miR-214-3p	CDK5R1		hsa-miR-1288-3p	RGS4
			hsa-miR-4771	HOMER1		hsa-miR-214-3p	RTN3		hsa-miR-30c-2-3p	SLC9A5
			hsa-miR-1228-5p	N6AMT1		hsa-miR-214-3p	NDC1		hsa-miR-30c-2-3p	HSPB6
			hsa-miR-1228-5p	CACNG7		hsa-miR-214-3p	NDC1		hsa-miR-30c-2-3p	HSPB6
			hsa-miR-1228-5p	CACNG7		hsa-miR-214-3p	UBFD1		hsa-miR-30c-2-3p	NPAS4
			hsa-miR-5587-5p	CCDC148		hsa-miR-214-3p	UBFD1		hsa-miR-30c-2-3p	OLFML1
			hsa-miR-4260	CRAT		hsa-miR-214-3p	SCAF4		hsa-miR-1288-3p	TATDN2
			hsa-miR-4260	CRAT		hsa-miR-214-3p	SLC4A3		hsa-miR-30c-2-3p	CCR4
			hsa-miR-4260	ZNF384		hsa-miR-214-3p	SLC4A3		hsa-miR-30c-2-3p	VPS39
			hsa-miR-4260	ZNF384		hsa-miR-214-3p	SEMA3A		hsa-miR-30c-2-3p	RPS6KC1
			hsa-miR-4260	DNAJC30		hsa-miR-214-3p	SEMA3A		hsa-miR-30c-2-3p	EPPIN
			hsa-miR-4771	FBN1		hsa-miR-214-3p	PSD3		hsa-miR-30c-2-3p	EPPIN
			hsa-miR-4771	DTNA		hsa-miR-214-3p	C17orf70		hsa-miR-30c-2-3p	GGPS1
			hsa-miR-3936	POLA1		hsa-miR-5586-3p	IPO8		hsa-miR-30c-2-3p	CYFIP2
			hsa-miR-3936	POLA1		hsa-miR-5586-3p	CHRNB2		hsa-miR-30c-2-3p	CYFIP2
			hsa-miR-3936	ENPEP		hsa-miR-323b-3p	CSNK2A2		hsa-miR-30c-2-3p	EPPIN
			hsa-miR-3936	TPRX1		hsa-miR-323b-3p	CSNK2A2		hsa-miR-30c-2-3p	EPPIN
			hsa-miR-1228-5p	CTSH		hsa-miR-323b-3p	TRA2A		hsa-miR-30c-2-3p	RBM33
			hsa-miR-1228-5p	CTSH		hsa-miR-214-3p	NOVA1		hsa-miR-5586-3p	SLC25A12
			hsa-miR-5587-5p	LRP1B		hsa-miR-214-3p	QSOX1		hsa-miR-5586-3p	SLC25A12
			hsa-miR-5587-5p	SPTSSA		hsa-miR-214-3p	QSOX1		hsa-miR-3650	HS3ST3B1
			hsa-miR-5587-5p			hsa-miR-214-3p	SLC9A6		hsa-miR-3650	HS3ST3B1
			hsa-miR-4260	UNC13C		hsa-miR-214-3p	SUSD1		hsa-miR-1288-3p	TTC39A
			hsa-miR-4771	GOT2		hsa-miR-214-3p	SUSD1		hsa-miR-1288-3p	TTC39A
			hsa-miR-4771	GOT2		hsa-miR-214-3p	NAV1		hsa-miR-30c-2-3p	PPP3R2
			hsa-miR-3936	MAP3K9		hsa-miR-214-3p	ABHD14A-ACY1		hsa-miR-30c-2-3p	PLEKHG3
			hsa-miR-3936	MAP3K9		hsa-miR-214-3p	ABHD14A-ACY1		hsa-miR-30c-2-3p	PLEKHG3
			hsa-miR-3936	ARID1B		hsa-miR-617	RGP1		hsa-miR-30c-2-3p	MS4A4A
			hsa-miR-3936	ARID1B		hsa-miR-617	RGP1		hsa-miR-30c-2-3p	MS4A4A
			hsa-miR-5587-5p	GCNT1		hsa-miR-617	SPOCK1		hsa-miR-30c-2-3p	NAV2
			hsa-miR-5587-5p	PAK3		hsa-miR-214-3p	NCAM2		hsa-miR-30c-2-3p	KLC2
			hsa-miR-5587-5p	PAK3		hsa-miR-214-3p	PSD4		hsa-miR-30c-2-3p	C22orf46
			hsa-miR-5587-5p	BMPER		hsa-miR-214-3p	PSD4		hsa-miR-30c-2-3p	PLEKHG6
			hsa-miR-4771	NUP107		hsa-miR-214-3p	SLC38A6		hsa-miR-30c-2-3p	PLEKHG6
			hsa-miR-4771	NUP107		hsa-miR-214-3p	ARHGEF35		hsa-miR-30c-2-3p	PLEKHG4B
			hsa-miR-4771	LINC01583		hsa-miR-214-3p	ZNF746		hsa-miR-5586-3p	SPDYE1
			hsa-miR-5587-5p	CDK13		hsa-miR-214-3p	RNF10		hsa-miR-5586-3p	SPDYE1
			hsa-miR-5587-5p	CDK13		hsa-miR-214-3p	RNF10		hsa-miR-1288-3p	PIK3CA
			hsa-miR-5587-5p	RRP12		hsa-miR-617	ATRX		hsa-miR-1288-3p	PIK3CA
			hsa-miR-5587-5p	RRP12		hsa-miR-617	ATRX		hsa-miR-1288-3p	PLN
			hsa-miR-4771	C7orf41		hsa-miR-617	PAK4		hsa-miR-30c-2-3p	ENTPD6
			hsa-miR-3936	GAL3ST1		hsa-miR-5586-3p	TRAF3		hsa-miR-30c-2-3p	GSK3B
			hsa-miR-3936	GAL3ST1		hsa-miR-5586-3p	ZC3H15		hsa-miR-30c-2-3p	GSK3B
			hsa-miR-3936	ANKLE1		hsa-miR-5586-3p	ZC3H15		hsa-miR-30c-2-3p	SMPD4
			hsa-miR-5587-5p	PFKFB2		hsa-miR-5586-3p	RBM33		hsa-miR-30c-2-3p	OCLN
			hsa-miR-5587-5p	PFKFB2		hsa-miR-5586-3p	ZMIZ1		hsa-miR-30c-2-3p	KCNS1
			hsa-miR-5587-5p	POLE		hsa-miR-5586-3p	ZMIZ1		hsa-miR-30c-2-3p	KCNS1
			hsa-miR-5587-5p	KIAA1462		hsa-miR-5586-3p	ACRBP		hsa-miR-30c-2-3p	PZP
			hsa-miR-4260	CSNK1A1		hsa-miR-5586-3p	ACRBP		hsa-miR-30c-2-3p	PZP
			hsa-miR-4260	CSNK1A1		hsa-miR-323b-3p	CSTF3		hsa-miR-5586-3p	CCDC146
			hsa-miR-4260	FOXI1		hsa-miR-323b-3p	SLC38A11		hsa-miR-5586-3p	GOLGA8F
			hsa-miR-4260	EXOSC2		hsa-miR-214-3p	TFAP2A		hsa-miR-3650	GNS
			hsa-miR-4260	IQSEC3		hsa-miR-214-3p	SHOC2		hsa-miR-3650	SUPT7L
			hsa-miR-4260	IQSEC3		hsa-miR-214-3p	SHOC2		hsa-miR-3650	SUPT7L
			hsa-miR-4260	IQSEC3		hsa-miR-214-3p	NAGPA		hsa-miR-3650	SYTL1
			hsa-miR-4260	IQSEC3		hsa-miR-214-3p	NAGPA		hsa-miR-3650	PLA2G4F
			hsa-miR-4260	PITPNA		hsa-miR-214-3p	SIDT1		hsa-miR-3650
			hsa-miR-4260	PPIL2		hsa-miR-214-3p	SIDT1		hsa-miR-3650
			hsa-miR-4260	PPIL2		hsa-miR-214-3p	SCRN2		hsa-miR-1288-3p	STAM2
			hsa-miR-4260	CECR2		hsa-miR-214-3p	B3GALT5		hsa-miR-1288-3p	STAM2
			hsa-miR-4260	CECR2		hsa-miR-214-3p	CRTC2		hsa-miR-1288-3p	UBA6
			hsa-miR-4260	WFIKKN2		hsa-miR-214-3p	POM121L7		hsa-miR-1288-3p	UBA6
			hsa-miR-4771	SLFN13		hsa-miR-617	TGFBI		hsa-miR-1288-3p	XIRP2
			hsa-miR-3936	MSANTD2		hsa-miR-617	TGFBI		hsa-miR-1288-3p	ATP2C1
			hsa-miR-3936	MSANTD2		hsa-miR-617	ZNF704		hsa-miR-1288-3p	ATP2C1
			hsa-miR-5587-5p	RNF115		hsa-miR-5586-3p	IGF1R		hsa-miR-30c-2-3p	KRT4
			hsa-miR-5587-5p	RNF115		hsa-miR-5586-3p	MAP3K10		hsa-miR-30c-2-3p	PLAGL2
			hsa-miR-5587-5p	RNF115		hsa-miR-214-3p	DLG3		hsa-miR-30c-2-3p	PLAGL2
			hsa-miR-5587-5p	RNF115		hsa-miR-214-3p	DLG3		hsa-miR-30c-2-3p	SNPH
			hsa-miR-4260	KRTAP5-4		hsa-miR-214-3p	VAPB		hsa-miR-30c-2-3p	SNPH
			hsa-miR-4260	CLCA2		hsa-miR-214-3p	VAPB		hsa-miR-30c-2-3p	STK36
			hsa-miR-4260	CACNA1G		hsa-miR-214-3p	KCNH6		hsa-miR-30c-2-3p	KLHL4
			hsa-miR-4260	CACNA1G		hsa-miR-214-3p	TRAF7		hsa-miR-30c-2-3p	KLHL4
			hsa-miR-4771	C21orf91		hsa-miR-214-3p	ART4		hsa-miR-30c-2-3p	KIAA1217
			hsa-miR-4771	ZNF280C		hsa-miR-214-3p	ART4		hsa-miR-30c-2-3p	KIAA1217
			hsa-miR-4771	ZNF280C		hsa-miR-323b-3p	UBN2		hsa-miR-30c-2-3p	PRX
			hsa-miR-4771	JPH2		hsa-miR-323b-3p	LMOD2		hsa-miR-30c-2-3p	PRX
			hsa-miR-3936	CDC42		hsa-miR-5586-3p	SAMD5		hsa-miR-30c-2-3p	WDR62
			hsa-miR-3936	CDC42		hsa-miR-5586-3p	VIL1		hsa-miR-30c-2-3p	WDR62
			hsa-miR-5587-5p	TCEA1		hsa-miR-5586-3p	VIL1		hsa-miR-30c-2-3p	C3orf72
			hsa-miR-5587-5p	BBS9		hsa-miR-5586-3p	CSMD1		hsa-miR-30c-2-3p	PLA2G2D
			hsa-miR-5587-5p	BBS9		hsa-miR-214-3p	SMAD5		hsa-miR-30c-2-3p	PLA2G2D
			hsa-miR-5587-5p			hsa-miR-214-3p	SMAD5		hsa-miR-5586-3p	STAMBP
			hsa-miR-4260	HMGA1		hsa-miR-214-3p	CCDC111		hsa-miR-5586-3p	STAMBP
			hsa-miR-4260	CALCRL		hsa-miR-214-3p	SKI		hsa-miR-1288-3p	MYO5B
			hsa-miR-4260	CALCRL		hsa-miR-214-3p	SLC30A4		hsa-miR-30c-2-3p	FAM153A
			hsa-miR-4260	ASCC2		hsa-miR-214-3p	SLC30A4		hsa-miR-30c-2-3p	FAM43B
			hsa-miR-4260	ASCC2		hsa-miR-214-3p	CDK13		hsa-miR-3650	TSC1
			hsa-miR-4771	KDM2A		hsa-miR-214-3p	CDK13		hsa-miR-1288-3p	ATRX
			hsa-miR-4771	RNF111		hsa-miR-214-3p	PAPD5		hsa-miR-1288-3p	ATRX
			hsa-miR-4771	LINC00239		hsa-miR-214-3p	PAPD5		hsa-miR-1288-3p	ARHGAP31
			hsa-miR-3936	NUMB		hsa-miR-214-3p	SLC36A1		hsa-miR-1288-3p	ARHGAP31
			hsa-miR-3936	TARDBP		hsa-miR-214-3p	SLC36A1		hsa-miR-30c-2-3p	CDK5R1
			hsa-miR-3936	TARDBP		hsa-miR-214-3p	ABCA2		hsa-miR-30c-2-3p	NLE1
			hsa-miR-3936	XXYLT1		hsa-miR-214-3p	ABCA2		hsa-miR-30c-2-3p	NLE1
			hsa-miR-5587-5p	GPX8		hsa-miR-214-3p	STK32B		hsa-miR-30c-2-3p	METTL2B
			hsa-miR-4260	CHAD		hsa-miR-214-3p	ARHGAP20		hsa-miR-30c-2-3p	RPAP2
			hsa-miR-4771	KIR2DL1		hsa-miR-214-3p	RANBP17		hsa-miR-30c-2-3p	RPAP2
			hsa-miR-4771	KIR2DL1		hsa-miR-617	ZNF235		hsa-miR-5586-3p	TDP1
			hsa-miR-3936	RHOG		hsa-miR-5586-3p	CYP19A1		hsa-miR-5586-3p	TDP1
			hsa-miR-3936	DLX6		hsa-miR-5586-3p	PPP1R3C		hsa-miR-5586-3p	NFIL3
			hsa-miR-3936	DLX6		hsa-miR-5586-3p	PPP1R3C		hsa-miR-3650	C19orf69
			hsa-miR-3936	IFT80		hsa-miR-214-3p	GABRA3		hsa-miR-3650	CLDN10
			hsa-miR-3936	IFT80		hsa-miR-214-3p	GABRA3		hsa-miR-30c-2-3p	VWCE
			hsa-miR-3936	ZFAT		hsa-miR-214-3p	MYO9A		hsa-miR-30c-2-3p	CTSA
			hsa-miR-3936	ZFAT		hsa-miR-214-3p	MYO9A		hsa-miR-30c-2-3p	CTSA
			hsa-miR-3936	LDOC1L		hsa-miR-214-3p	PRKAR1A		hsa-miR-30c-2-3p	BTF3L4
			hsa-miR-5587-5p	MARS		hsa-miR-214-3p	PRKAR1A		hsa-miR-30c-2-3p	C9orf47
			hsa-miR-5587-5p	DBNL		hsa-miR-214-3p	TPM2		hsa-miR-5586-3p	ASB11
			hsa-miR-5587-5p	STON1-GTF2A1L		hsa-miR-214-3p	KCNK9		hsa-miR-5586-3p	KCNA6
			hsa-miR-5587-5p	STON1-GTF2A1L		hsa-miR-214-3p	ARHGAP19		hsa-miR-1288-3p	ERLIN2
			hsa-miR-5587-5p	MAOB		hsa-miR-214-3p	EML3		hsa-miR-1288-3p	SZT2
			hsa-miR-5587-5p	MAOB		hsa-miR-214-3p	DNAI2		hsa-miR-1288-3p
			hsa-miR-5587-5p	DGCR6L		hsa-miR-617	PTPRD		hsa-miR-30c-2-3p	TUBA1B
			hsa-miR-5587-5p	DGCR6L		hsa-miR-617	MTA1		hsa-miR-30c-2-3p	TUBA1B
			hsa-miR-4260	DBNL		hsa-miR-617	NDST3		hsa-miR-30c-2-3p	SNX19
			hsa-miR-4260	CAPN14		hsa-miR-617	FAM168A		hsa-miR-30c-2-3p	SNX19
			hsa-miR-4260	CES2		hsa-miR-617	FAM168A		hsa-miR-30c-2-3p	ERMAP
			hsa-miR-4260	LRRC23		hsa-miR-5586-3p	CNIH4		hsa-miR-5586-3p	ZNF264
			hsa-miR-4260	LRRC23		hsa-miR-323b-3p	SESN3		hsa-miR-5586-3p	ZNF264
			hsa-miR-3936	PDGFB		hsa-miR-323b-3p	PTK2		hsa-miR-5586-3p	SATB1
			hsa-miR-3936	PDGFB		hsa-miR-323b-3p	ERF		hsa-miR-5586-3p	KLF12
			hsa-miR-3936	CHD9		hsa-miR-323b-3p	ERF		hsa-miR-5586-3p	KLF12
			hsa-miR-3936	ITSN1		hsa-miR-323b-3p	HELQ		hsa-miR-5586-3p	TSPYL4
			hsa-miR-5587-5p	ZBED6CL		hsa-miR-214-3p	SLC26A3		hsa-miR-5586-3p	DLGAP2
[truncated: 7,448 more rows]
